# Supplementary material for: 6-Chloro-N-(pyridin-4-ylmeth­yl)pyridine-3-sulfonamide
Source: Acta Crystallogr Sect E Struct Rep Online. 2013 Nov 13;69(Pt 12):o1765. doi: 10.1107/S1600536813030523 (PMC3885039; doi:10.1107/S1600536813030523)
Supplement: Supplementary file 1 [file e-69-o1765-sup1.cif]

##############################################################################
#                                                                            #
# This CIF contains the data in a paper accepted for publication in          #
# Acta Crystallographica Section E. It conforms to the requirements of       #
# Notes for Authors for Acta Crystallographica Section E, and has been       #
# peer reviewed under the auspices of the IUCr Commission on Journals.       #
#                                                                            #
# Full details of the Crystallographic Information File format               #
# are given in the paper "The Crystallographic Information File (CIF):       #
# a New Standard Archive File for Crystallography" by S. R. Hall, F. H.      #
# Allen and I. D. Brown [Acta Cryst. (1991), A47, 655-685].                  #
#                                                                            #
# The current version of the core CIF dictionary is obtainable from          #
# ftp://ftp.iucr.org/pub/cif_core.dic.                                       #
#                                                                            #
# Software is freely available for graphical display of the structure(s)     #
# in this CIF. For information consult the CIF software page                 #
# http://www.iucr.org/resources/cif/software.                                #
#                                                                            #
# This file may be used for bona fide research purposes within the           #
# scientific community so long as proper attribution is given to the journal # 
# article from which it was obtained.                                        #
#                                                                            #
##############################################################################
data_I
_audit_creation_method     SHELXL-97
_database_code_depnum_ccdc_archive     'CCDC 970663'
_chemical_name_systematic
;
6-Chloro-<i>N</i>-(pyridin-4-ylmethyl)pyridine-3-sulfonamide
;
_chemical_name_common     ?
_chemical_formula_moiety     'C11 H10 Cl N3 O2 S'
_chemical_formula_sum     'C11 H10 Cl N3 O2 S'
_chemical_formula_iupac     'C11 H10 Cl N3 O2 S'
_chemical_formula_weight     283.73
_chemical_melting_point     492
_symmetry_cell_setting     monoclinic
_symmetry_space_group_name_H-M     'P 21/c'
_symmetry_space_group_name_hall     '-P 2ybc'
loop_
    _symmetry_equiv_pos_as_xyz
    'x, y, z'
    '-x, y+1/2, -z+1/2'
    '-x, -y, -z'
    'x, -y-1/2, z-1/2'
_cell_length_a     5.4140(6)
_cell_length_b     18.172(2)
_cell_length_c     12.9392(15)
_cell_angle_alpha     90.00
_cell_angle_beta     92.388(6)
_cell_angle_gamma     90.00
_cell_volume     1271.9(2)
_cell_formula_units_Z     4
_cell_measurement_reflns_used     1103
_cell_measurement_theta_min     1.9
_cell_measurement_theta_max     27.8
_cell_measurement_temperature     293(2)
_cell_special_details     Prism
_exptl_crystal_description     prism
_exptl_crystal_colour     yellow
_exptl_crystal_size_max     0.35
_exptl_crystal_size_mid     0.29
_exptl_crystal_size_min     0.23
_exptl_crystal_density_diffrn     1.482
_exptl_crystal_density_meas     ?
_exptl_crystal_density_method     'not measured'
_exptl_crystal_F_000     584
_exptl_absorpt_coefficient_mu     0.461
_exptl_absorpt_correction_type     multi-scan
_exptl_absorpt_process_details     '(<i>SADABS</i>; Bruker, 2009)'
_exptl_absorpt_correction_T_min     0.852
_exptl_absorpt_correction_T_max     0.899
_exptl_special_details     ?
_diffrn_ambient_temperature     293(2)
_diffrn_radiation_type     MoK\a
_diffrn_radiation_wavelength     0.71073
_diffrn_radiation_source     'fine-focus sealed tube'
_diffrn_radiation_monochromator     graphite
_diffrn_measurement_device_type     'Bruker APEXII CCD'
_diffrn_measurement_method     '\f and \w scans'
_diffrn_detector_area_resol_mean     ?
_diffrn_reflns_number     20929
_diffrn_reflns_av_R_equivalents     0.0350
_diffrn_reflns_av_sigmaI/netI     0.0207
_diffrn_reflns_theta_min     1.93
_diffrn_reflns_theta_max     27.83
_diffrn_reflns_theta_full     27.83
_diffrn_measured_fraction_theta_max     0.982
_diffrn_measured_fraction_theta_full     0.982
_diffrn_reflns_limit_h_min     -7
_diffrn_reflns_limit_h_max     7
_diffrn_reflns_limit_k_min     -23
_diffrn_reflns_limit_k_max     23
_diffrn_reflns_limit_l_min     -13
_diffrn_reflns_limit_l_max     16
_diffrn_standards_number     0
_diffrn_standards_interval_count     ?
_diffrn_standards_interval_time     ?
_diffrn_standards_decay_%     ?
_refine_special_details
;
Refinement of <i>F</i>^2^ against ALL reflections. The weighted <i>R</i>-factor
<i>wR</i> and goodness of fit <i>S</i> are based on <i>F</i>^2^, conventional
<i>R</i>-factors <i>R</i> are based on <i>F</i>, with <i>F</i> set to zero for
negative <i>F</i>^2^. The threshold expression of <i>F</i>^2^ >
2\s(<i>F</i>^2^) is used only for calculating <i>R</i>-factors(gt) <i>etc</i>.
and is not relevant to the choice of reflections for refinement.
<i>R</i>-factors based on <i>F</i>^2^ are statistically about twice as large
as those based on <i>F</i>, and <i>R</i>- factors based on ALL data will be
even larger.
;
_reflns_number_total     2961
_reflns_number_gt     2185
_reflns_threshold_expression     I>2\s(I)
_refine_ls_structure_factor_coef     Fsqd
_refine_ls_matrix_type     full
_refine_ls_R_factor_all     0.0628
_refine_ls_R_factor_gt     0.0442
_refine_ls_wR_factor_gt     0.1257
_refine_ls_wR_factor_ref     0.1373
_refine_ls_goodness_of_fit_ref     0.824
_refine_ls_restrained_S_all     0.824
_refine_ls_number_reflns     2961
_refine_ls_number_parameters     167
_refine_ls_number_restraints     0
_refine_ls_hydrogen_treatment     mixed
_refine_ls_weighting_scheme     calc
_refine_ls_weighting_details
         'calc w=1/[\s^2^(Fo^2^)+(0.0847P)^2^+0.7427P] where P=(Fo^2^+2Fc^2^)/3'
_atom_sites_solution_hydrogens     geom
_atom_sites_solution_primary     direct
_atom_sites_solution_secondary     difmap
_refine_ls_shift/su_max     0.000
_refine_ls_shift/su_mean     0.000
_refine_diff_density_max     0.274
_refine_diff_density_min     -0.387
_refine_ls_extinction_method     none
_refine_ls_extinction_coef     ?
loop_
    _atom_type_symbol
    _atom_type_description
    _atom_type_scat_dispersion_real
    _atom_type_scat_dispersion_imag
    _atom_type_scat_source
    'C' 'C' 0.0033 0.0016
                         'International Tables Vol C Tables 4.2.6.8 and 6.1.1.4'
    'H' 'H' 0.0000 0.0000
                         'International Tables Vol C Tables 4.2.6.8 and 6.1.1.4'
    'Cl' 'Cl' 0.1484 0.1585
                         'International Tables Vol C Tables 4.2.6.8 and 6.1.1.4'
    'N' 'N' 0.0061 0.0033
                         'International Tables Vol C Tables 4.2.6.8 and 6.1.1.4'
    'O' 'O' 0.0106 0.0060
                         'International Tables Vol C Tables 4.2.6.8 and 6.1.1.4'
    'S' 'S' 0.1246 0.1234
                         'International Tables Vol C Tables 4.2.6.8 and 6.1.1.4'
_computing_data_collection     'APEX2 (Bruker, 2009)'
_computing_cell_refinement     'SAINT-Plus (Bruker, 2009)'
_computing_data_reduction     'SAINT-Plus (Bruker, 2009)'
_computing_structure_solution     'SHELXS97 (Sheldrick, 2008)'
_computing_structure_refinement     'SHELXL97 (Sheldrick, 2008)'
_computing_molecular_graphics     'Mercury (Macrae <i>et al.</i>, 2008)'
_computing_publication_material     'SHELXL97 (Sheldrick, 2008)'
loop_
    _atom_site_type_symbol
    _atom_site_label
    _atom_site_fract_x
    _atom_site_fract_y
    _atom_site_fract_z
    _atom_site_U_iso_or_equiv
    _atom_site_adp_type
    _atom_site_calc_flag
    _atom_site_refinement_flags
    _atom_site_occupancy
    _atom_site_symmetry_multiplicity
    _atom_site_disorder_assembly
    _atom_site_disorder_group
    H HN2 0.486(4) 0.3469(13) 0.213(2) 0.058(7) Uiso d . 1 1 . .
    S S1 0.32655(10) 0.44681(3) 0.19440(4) 0.0590(2) Uani d . 1 1 . .
    Cl Cl1 1.10225(15) 0.64661(4) 0.41805(6) 0.0911(3) Uani d . 1 1 . .
    C C1 0.5418(4) 0.50525(11) 0.25986(16) 0.0486(4) Uani d . 1 1 . .
    C C7 0.6225(4) 0.32076(10) 0.00501(15) 0.0474(4) Uani d . 1 1 . .
    N N2 0.4712(4) 0.37356(11) 0.16614(15) 0.0584(5) Uani d . 1 1 . .
    C C3 0.8769(4) 0.59143(12) 0.35659(18) 0.0600(5) Uani d . 1 1 . .
    N N3 0.5621(4) 0.22140(11) -0.15918(16) 0.0692(5) Uani d . 1 1 . .
    C C11 0.4300(4) 0.27124(12) -0.00074(17) 0.0571(5) Uani d . 1 1 . .
    H H11 0.3157 0.2700 0.0509 0.068 Uiso calc R 1 1 . .
    N N1 0.8263(5) 0.60509(13) 0.2581(2) 0.0899(7) Uani d . 1 1 . .
    O O1 0.1498(3) 0.42543(11) 0.26714(16) 0.0804(5) Uani d . 1 1 . .
    O O2 0.2501(4) 0.48324(12) 0.10098(16) 0.0912(6) Uani d . 1 1 . .
    C C10 0.4071(4) 0.22353(13) -0.08329(19) 0.0653(6) Uani d . 1 1 . .
    H H10 0.2746 0.1909 -0.0856 0.078 Uiso calc R 1 1 . .
    C C5 0.6049(6) 0.49344(15) 0.36172(19) 0.0785(8) Uani d . 1 1 . .
    H H5 0.5314 0.4553 0.3973 0.094 Uiso calc R 1 1 . .
    C C2 0.6559(6) 0.56102(15) 0.2099(2) 0.0822(8) Uani d . 1 1 . .
    H H2 0.6153 0.5691 0.1402 0.099 Uiso calc R 1 1 . .
    C C8 0.7862(5) 0.31869(14) -0.0734(2) 0.0676(6) Uani d . 1 1 . .
    H H8 0.9200 0.3508 -0.0731 0.081 Uiso calc R 1 1 . .
    C C6 0.6641(4) 0.37509(14) 0.09095(17) 0.0635(6) Uani d . 1 1 . .
    H H6A 0.8220 0.3648 0.1262 0.076 Uiso calc R 1 1 . .
    H H6B 0.6725 0.4241 0.0617 0.076 Uiso calc R 1 1 . .
    C C4 0.7741(6) 0.53707(15) 0.41083(18) 0.0797(8) Uani d . 1 1 . .
    H H4 0.8183 0.5298 0.4803 0.096 Uiso calc R 1 1 . .
    C C9 0.7497(5) 0.26847(16) -0.1525(2) 0.0805(8) Uani d . 1 1 . .
    H H9 0.8635 0.2675 -0.2044 0.097 Uiso calc R 1 1 . .
loop_
    _atom_site_aniso_label
    _atom_site_aniso_U_11
    _atom_site_aniso_U_22
    _atom_site_aniso_U_33
    _atom_site_aniso_U_12
    _atom_site_aniso_U_13
    _atom_site_aniso_U_23
    S1 0.0487(3) 0.0671(4) 0.0603(4) -0.0063(2) -0.0084(2) 0.0061(3)
    Cl1 0.0924(5) 0.0868(5) 0.0934(5) -0.0227(4) -0.0072(4) -0.0295(4)
    C1 0.0463(10) 0.0461(10) 0.0534(11) 0.0038(8) 0.0016(8) 0.0003(8)
    C7 0.0480(10) 0.0485(10) 0.0454(10) 0.0020(8) -0.0032(8) 0.0064(8)
    N2 0.0767(12) 0.0571(10) 0.0413(10) -0.0150(9) 0.0034(8) 0.0012(8)
    C3 0.0623(13) 0.0550(12) 0.0626(14) -0.0032(10) 0.0027(10) -0.0153(10)
    N3 0.0808(13) 0.0633(11) 0.0640(12) 0.0020(10) 0.0095(10) -0.0132(9)
    C11 0.0542(11) 0.0622(12) 0.0554(12) -0.0072(10) 0.0088(9) -0.0077(10)
    N1 0.1045(18) 0.0783(14) 0.0853(17) -0.0339(13) -0.0122(14) 0.0155(12)
    O1 0.0526(9) 0.0965(13) 0.0928(13) -0.0144(9) 0.0127(9) -0.0050(11)
    O2 0.0814(12) 0.1002(14) 0.0883(14) -0.0074(10) -0.0385(11) 0.0283(11)
    C10 0.0620(13) 0.0641(13) 0.0700(15) -0.0071(11) 0.0051(11) -0.0144(11)
    C5 0.106(2) 0.0773(16) 0.0522(14) -0.0350(15) 0.0037(13) 0.0053(12)
    C2 0.098(2) 0.0758(16) 0.0713(16) -0.0242(14) -0.0187(15) 0.0251(13)
    C8 0.0635(14) 0.0694(14) 0.0710(15) -0.0096(11) 0.0158(12) -0.0021(12)
    C6 0.0645(13) 0.0728(14) 0.0532(12) -0.0219(11) 0.0026(10) -0.0049(11)
    C4 0.111(2) 0.0838(17) 0.0432(12) -0.0313(15) -0.0079(13) -0.0001(11)
    C9 0.0896(19) 0.0863(18) 0.0678(16) -0.0030(15) 0.0309(14) -0.0107(14)
_geom_special_details
;
All s.u.'s (except the s.u. in the dihedral angle between two l.s. planes) are
estimated using the full covariance matrix. The cell s.u.'s are taken into
account individually in the estimation of s.u.'s in distances, angles and
torsion angles; correlations between s.u.'s in cell parameters are only used
when they are defined by crystal symmetry. An approximate (isotropic)
treatment of cell s.u.'s is used for estimating s.u.'s involving l.s. planes.
;
loop_
    _geom_bond_atom_site_label_1
    _geom_bond_atom_site_label_2
    _geom_bond_site_symmetry_2
    _geom_bond_distance
    _geom_bond_publ_flag
    S1 O1 . 1.4238(19) ?
    S1 O2 . 1.4244(18) ?
    S1 N2 . 1.595(2) ?
    S1 C1 . 1.767(2) ?
    Cl1 C3 . 1.745(2) ?
    C1 C2 . 1.364(3) ?
    C1 C5 . 1.365(3) ?
    C7 C11 . 1.376(3) ?
    C7 C8 . 1.375(3) ?
    C7 C6 . 1.497(3) ?
    N2 C6 . 1.457(3) ?
    N2 HN2 . 0.78(3) ?
    C3 N1 . 1.316(3) ?
    C3 C4 . 1.346(3) ?
    N3 C10 . 1.318(3) ?
    N3 C9 . 1.328(3) ?
    C11 C10 . 1.377(3) ?
    C11 H11 . 0.9300 ?
    N1 C2 . 1.354(3) ?
    C10 H10 . 0.9300 ?
    C5 C4 . 1.350(3) ?
    C5 H5 . 0.9300 ?
    C2 H2 . 0.9300 ?
    C8 C9 . 1.379(4) ?
    C8 H8 . 0.9300 ?
    C6 H6A . 0.9700 ?
    C6 H6B . 0.9700 ?
    C4 H4 . 0.9300 ?
    C9 H9 . 0.9300 ?
loop_
    _geom_angle_atom_site_label_1
    _geom_angle_atom_site_label_2
    _geom_angle_atom_site_label_3
    _geom_angle_site_symmetry_1
    _geom_angle_site_symmetry_3
    _geom_angle
    _geom_angle_publ_flag
    O1 S1 O2 . . 120.54(13) ?
    O1 S1 N2 . . 105.88(11) ?
    O2 S1 N2 . . 108.75(13) ?
    O1 S1 C1 . . 107.16(11) ?
    O2 S1 C1 . . 106.87(11) ?
    N2 S1 C1 . . 106.94(10) ?
    C2 C1 C5 . . 118.3(2) ?
    C2 C1 S1 . . 121.47(18) ?
    C5 C1 S1 . . 120.14(17) ?
    C11 C7 C8 . . 116.9(2) ?
    C11 C7 C6 . . 124.15(19) ?
    C8 C7 C6 . . 118.97(19) ?
    C6 N2 S1 . . 120.65(17) ?
    C6 N2 HN2 . . 118.6(19) ?
    S1 N2 HN2 . . 112.0(18) ?
    N1 C3 C4 . . 124.7(2) ?
    N1 C3 Cl1 . . 116.52(19) ?
    C4 C3 Cl1 . . 118.74(19) ?
    C10 N3 C9 . . 116.2(2) ?
    C7 C11 C10 . . 119.8(2) ?
    C7 C11 H11 . . 120.1 ?
    C10 C11 H11 . . 120.1 ?
    C3 N1 C2 . . 116.4(2) ?
    N3 C10 C11 . . 123.8(2) ?
    N3 C10 H10 . . 118.1 ?
    C11 C10 H10 . . 118.1 ?
    C4 C5 C1 . . 120.0(2) ?
    C4 C5 H5 . . 120.0 ?
    C1 C5 H5 . . 120.0 ?
    N1 C2 C1 . . 122.3(2) ?
    N1 C2 H2 . . 118.9 ?
    C1 C2 H2 . . 118.9 ?
    C7 C8 C9 . . 119.2(2) ?
    C7 C8 H8 . . 120.4 ?
    C9 C8 H8 . . 120.4 ?
    N2 C6 C7 . . 113.18(17) ?
    N2 C6 H6A . . 108.9 ?
    C7 C6 H6A . . 108.9 ?
    N2 C6 H6B . . 108.9 ?
    C7 C6 H6B . . 108.9 ?
    H6A C6 H6B . . 107.8 ?
    C3 C4 C5 . . 118.2(2) ?
    C3 C4 H4 . . 120.9 ?
    C5 C4 H4 . . 120.9 ?
    N3 C9 C8 . . 124.1(2) ?
    N3 C9 H9 . . 118.0 ?
    C8 C9 H9 . . 118.0 ?
loop_
    _geom_torsion_atom_site_label_1
    _geom_torsion_atom_site_label_2
    _geom_torsion_atom_site_label_3
    _geom_torsion_atom_site_label_4
    _geom_torsion_site_symmetry_1
    _geom_torsion_site_symmetry_2
    _geom_torsion_site_symmetry_3
    _geom_torsion_site_symmetry_4
    _geom_torsion
    _geom_torsion_publ_flag
    O1 S1 C1 C2 . . . . -148.2(2) ?
    O2 S1 C1 C2 . . . . -17.7(3) ?
    N2 S1 C1 C2 . . . . 98.7(2) ?
    O1 S1 C1 C5 . . . . 34.4(2) ?
    O2 S1 C1 C5 . . . . 164.9(2) ?
    N2 S1 C1 C5 . . . . -78.7(2) ?
    O1 S1 N2 C6 . . . . 178.59(17) ?
    O2 S1 N2 C6 . . . . 47.7(2) ?
    C1 S1 N2 C6 . . . . -67.37(19) ?
    C8 C7 C11 C10 . . . . -0.9(3) ?
    C6 C7 C11 C10 . . . . 179.8(2) ?
    C4 C3 N1 C2 . . . . 0.7(5) ?
    Cl1 C3 N1 C2 . . . . 178.4(2) ?
    C9 N3 C10 C11 . . . . 0.5(4) ?
    C7 C11 C10 N3 . . . . 0.5(4) ?
    C2 C1 C5 C4 . . . . 0.9(4) ?
    S1 C1 C5 C4 . . . . 178.3(2) ?
    C3 N1 C2 C1 . . . . 0.0(5) ?
    C5 C1 C2 N1 . . . . -0.7(5) ?
    S1 C1 C2 N1 . . . . -178.2(2) ?
    C11 C7 C8 C9 . . . . 0.3(3) ?
    C6 C7 C8 C9 . . . . 179.6(2) ?
    S1 N2 C6 C7 . . . . -125.57(19) ?
    C11 C7 C6 N2 . . . . -3.3(3) ?
    C8 C7 C6 N2 . . . . 177.4(2) ?
    N1 C3 C4 C5 . . . . -0.6(5) ?
    Cl1 C3 C4 C5 . . . . -178.2(2) ?
    C1 C5 C4 C3 . . . . -0.2(5) ?
    C10 N3 C9 C8 . . . . -1.2(4) ?
    C7 C8 C9 N3 . . . . 0.8(4) ?
loop_
    _geom_hbond_atom_site_label_D
    _geom_hbond_atom_site_label_H
    _geom_hbond_atom_site_label_A
    _geom_hbond_site_symmetry_A
    _geom_hbond_distance_DH
    _geom_hbond_distance_HA
    _geom_hbond_distance_DA
    _geom_hbond_angle_DHA
    N2 HN2 N3 4_566 0.78(3) 2.10(3) 2.870(3) 174.53
_iucr_refine_instructions_details
;
TITL RED in P-1 #2 New: P21/c
CELL  0.71073   5.4140  18.1720  12.9392   90.000   92.388   90.000
ZERR     4.00   0.0006   0.0020   0.0015    0.000    0.006    0.000
LATT   1
SYMM  - X, 1/2 + Y, 1/2 - Z
SFAC  C    H    CL   N    O    S
UNIT  44   40   4    12   8    4
MERG   2
OMIT     0.00 180.00
ACTA
CONF
BOND $H
TEMP 20.0
HFIX   23   -1.20 C6
FMAP   2
PLAN   20
BOND
WGHT     0.08470     0.74270
L.S.   10
FVAR     0.21166
HN2   2    0.486507    0.348677    0.208721    11.00000    0.05726
MOLE    1
S1    6    0.326533    0.446771    0.194399    11.00000    0.04832    0.06641 =
        0.05979    0.00634   -0.00848   -0.00631
CL1   3    1.102203    0.646661    0.417952    11.00000    0.09182    0.08623 =
        0.09297   -0.02965   -0.00756   -0.02248
C1    1    0.541836    0.505332    0.259632    11.00000    0.04518    0.04573 =
        0.05409    0.00033    0.00200    0.00380
C7    1    0.622172    0.320756    0.005142    11.00000    0.04895    0.04779 =
        0.04542    0.00700   -0.00380    0.00274
N2    4    0.471124    0.373665    0.165901    11.00000    0.07627    0.05754 =
        0.04138    0.00170    0.00345   -0.01492
C3    1    0.877309    0.591353    0.356887    11.00000    0.06275    0.05368 =
        0.06184   -0.01580    0.00259   -0.00307
N3    4    0.561991    0.221326   -0.159343    11.00000    0.08100    0.06252 =
        0.06332   -0.01317    0.01062    0.00280
C11   1    0.430299    0.271426   -0.000541    11.00000    0.05401    0.06097 =
        0.05386   -0.00697    0.00882   -0.00804
AFIX   43
H11   2    0.316132    0.270231    0.051182    11.00000   -1.20000
AFIX    0
N1    4    0.826468    0.605083    0.257699    11.00000    0.10372    0.07672 =
        0.08502    0.01479   -0.01058   -0.03356
O1    5    0.149916    0.425543    0.266987    11.00000    0.05144    0.09553 =
        0.09339   -0.00351    0.01200   -0.01380
O2    5    0.250180    0.483052    0.100786    11.00000    0.08143    0.10152 =
        0.08864    0.02893   -0.03839   -0.00817
C10   1    0.407060    0.223514   -0.083305    11.00000    0.06213    0.06238 =
        0.07146   -0.01377    0.00544   -0.00766
AFIX   43
H10   2    0.274534    0.190911   -0.085559    11.00000   -1.20000
AFIX    0
C5    1    0.605101    0.493413    0.361535    11.00000    0.10498    0.07598 =
        0.05226    0.00628    0.00309   -0.03398
AFIX   43
H5    2    0.532106    0.455156    0.396978    11.00000   -1.20000
AFIX    0
C2    1    0.655127    0.561025    0.209559    11.00000    0.09721    0.07464 =
        0.06917    0.02491   -0.01865   -0.02358
AFIX   43
H2    2    0.613698    0.569148    0.140020    11.00000   -1.20000
AFIX    0
C8    1    0.786076    0.318771   -0.073383    11.00000    0.06206    0.07069 =
        0.06926   -0.00177    0.01626   -0.00883
AFIX   43
H8    2    0.919874    0.350879   -0.073018    11.00000   -1.20000
AFIX    0
C6    1    0.665656    0.375500    0.090799    11.00000    0.06664    0.07576 =
        0.05107   -0.00941    0.00528   -0.02373
C4    1    0.773681    0.537186    0.410838    11.00000    0.10876    0.08647 =
        0.04192   -0.00056   -0.00834   -0.03143
AFIX   43
H4    2    0.816926    0.529996    0.480419    11.00000   -1.20000
AFIX    0
C9    1    0.749561    0.268572   -0.152682    11.00000    0.08795    0.08576 =
        0.06919   -0.01166    0.03218   -0.00416
AFIX   43
H9    2    0.863164    0.267757   -0.204638    11.00000   -1.20000
AFIX    0
HKLF 4  1.0  1.00  0.00  0.00  0.00  0.00 -1.00  0.00  1.00  0.00
END
;
data_New_Global_Publ_Block
_journal_date_recd_electronic     2013-10-28
_journal_date_accepted     2013-11-07
_journal_name_full     'Acta Crystallographica, Section E'
_journal_year     2013
_journal_volume     69
_journal_issue     12
_journal_page_first     o1765
_journal_page_last     o1765
_journal_paper_category     QO
_journal_paper_doi     10.1107/S1600536813030523
_journal_coeditor_code     WM2782
_publ_contact_author_name     'S. Sreenivasa'
_publ_contact_author_address
;
Department of Studies and Research in Chemistry
Tumkur University, Tumkur
Karnataka 572 103, India
;
_publ_contact_author_email     'drsreenivasa@yahoo.co.in'
_publ_contact_author_fax     ?
_publ_contact_author_phone     '+919620230672'
_publ_section_title
;
6-Chloro-<i>N</i>-(pyridin-4-ylmethyl)pyridine-3-sulfonamide
;
loop_
    _publ_author_name
    _publ_author_footnote
    _publ_author_address
    'Suchetan, Parameshwar Adimoole' .
;
Department of Studies and Research in Chemistry, U.C.S.,
Tumkur University, Tumkur Karnataka 572 103,
India
;
    'Mohan, Revanasiddappa Nadigar' .
;
Department of Studies and Research in Chemistry, U.C.S.,
Tumkur University, Tumkur Karnataka 572 103,
India
;
    'Vijithkumar' .
;
Soild State and Structural Chemistry Unit, Indian Institute of Science,
Bangalore,
India
;
    'Palakshamurthy, Bandrehalli Siddagangaiah' .
;
Department of Studies and Research in Physics, U.C.S.,
Tumkur University, Tumkur Karnataka 572 103,
India
;
    'Sreenivasa, Swamy' .
;
Department of Studies and Research in Chemistry, U.C.S.,
Tumkur University, Tumkur Karnataka 572 103,
India
;
