# Supplementary material for: 6-Chloro-N-(pyridin-4-ylmeth­yl)pyridine-3-sulfonamide
Source: Acta Crystallogr Sect E Struct Rep Online. 2013 Nov 13;69(Pt 12):o1765. doi: 10.1107/S1600536813030523 (PMC3885039; doi:10.1107/S1600536813030523)
Supplement: Supplementary file 2 [file e-69-o1765-Isup2.hkl]

#
# h,k,l, Fc-squared, Fo-squared, sigma(Fo-squared) and status flag
#
data_I
_shelx_title ' RED in P-1 #  2 New: P21/c'
_shelx_refln_list_code          4
_shelx_F_calc_maximum      144.13
_exptl_crystal_F_000       584.00
_reflns_d_resolution_high  0.7611
 
loop_
 _symmetry_equiv_pos_as_xyz
 'x, y, z'
 '-x, y+1/2, -z+1/2'
 '-x, -y, -z'
 'x, -y-1/2, z-1/2'
 
_cell_length_a     5.4140
_cell_length_b    18.1720
_cell_length_c    12.9392
_cell_angle_alpha  90.000
_cell_angle_beta   92.388
_cell_angle_gamma  90.000
 
_shelx_F_squared_multiplier     1.000
 
loop_
 _refln_index_h
 _refln_index_k
 _refln_index_l
 _refln_F_squared_calc
 _refln_F_squared_meas
 _refln_F_squared_sigma
 _refln_observed_status
   1   0   0     7321.43     7451.19     83.73 o
   2   0   0     1454.79     1392.52     16.11 o
   3   0   0       84.09       78.94      1.90 o
   4   0   0      638.75      632.78      9.76 o
   5   0   0       77.38       69.43      3.93 o
   6   0   0       16.91       18.08      3.24 o
   7   0   0        0.05        0.00      2.97 o
   1   1   0      247.95      217.69      2.07 o
   2   1   0      761.54      705.45      5.81 o
   3   1   0        5.55        3.92      0.44 o
   4   1   0       57.55       52.38      1.45 o
   5   1   0        9.77        6.70      1.81 o
   6   1   0       13.31       16.22      1.85 o
   7   1   0        8.04        5.71      2.56 o
   0   2   0     2955.81     2939.98     30.41 o
   1   2   0        4.47        9.38      0.32 o
   2   2   0     2033.97     1988.46     16.09 o
   3   2   0      176.98      159.50      2.00 o
   4   2   0        1.84        0.94      0.50 o
   5   2   0      145.67      153.57      3.83 o
   6   2   0      119.50      122.66      6.95 o
   7   2   0        0.08        1.95      1.98 o
   1   3   0    11746.51    11493.94    111.93 o
   2   3   0       39.55       45.57      0.85 o
   3   3   0      192.04      210.35      2.66 o
   4   3   0       16.35       17.37      0.81 o
   5   3   0       94.92       90.63      2.96 o
   6   3   0       10.86       16.56      2.32 o
   7   3   0       19.27       21.66      3.97 o
   0   4   0      164.63      143.87      1.75 o
   1   4   0     7760.14     8099.99     66.49 o
   2   4   0      138.52      123.07      1.51 o
   3   4   0      307.01      279.53      3.18 o
   4   4   0      294.71      291.68      3.41 o
   5   4   0       71.29       71.56      2.94 o
   6   4   0       15.89       20.22      2.34 o
   1   5   0    15603.27    15563.22    132.19 o
   2   5   0        4.75       12.61      0.57 o
   3   5   0      395.06      415.27      4.51 o
   4   5   0      445.11      435.87      4.66 o
   5   5   0      180.64      184.35      4.28 o
   6   5   0        8.64       16.97      2.46 o
   0   6   0       22.05       16.75      0.57 o
   1   6   0       60.24       62.46      0.90 o
   2   6   0      188.40      204.46      2.44 o
   3   6   0       12.56        5.93      0.58 o
   4   6   0      124.67      113.76      2.46 o
   5   6   0        0.12        0.00      1.40 o
   6   6   0       33.82       31.42      4.21 o
   1   7   0      242.36      262.61      2.65 o
   2   7   0      604.03      530.70      5.61 o
   3   7   0      589.62      586.33      6.58 o
   4   7   0      311.71      294.67      4.15 o
   5   7   0       11.77       11.71      1.66 o
   6   7   0       13.45       11.70      2.39 o
   0   8   0      203.77      220.27      3.40 o
   1   8   0       86.46       95.08      1.27 o
   2   8   0      775.67      864.54      8.75 o
   3   8   0      807.20      788.81      9.15 o
   4   8   0      100.15       88.84      2.43 o
   5   8   0        1.76        4.07      1.81 o
   6   8   0       43.08       43.44      3.50 o
   1   9   0      154.49      128.14      1.67 o
   2   9   0     1198.16     1220.53     12.06 o
   3   9   0      351.69      318.00      4.25 o
   4   9   0       45.55       49.04      1.76 o
   5   9   0       76.56       78.34      3.76 o
   6   9   0        7.63        7.54      2.24 o
   0  10   0      695.34      666.17      9.60 o
   1  10   0       83.00       89.11      1.38 o
   2  10   0      104.86      101.61      1.70 o
   3  10   0      481.96      498.24      6.17 o
   4  10   0       30.32       32.91      1.64 o
   5  10   0      153.32      167.13      5.08 o
   6  10   0       13.17       15.85      2.56 o
   1  11   0        5.43        3.83      0.43 o
   2  11   0      458.66      425.42      5.19 o
   3  11   0        0.04        0.00      0.60 o
   4  11   0       31.78       32.47      1.79 o
   5  11   0      108.91      101.51      4.32 o
   6  11   0        0.18        2.42      2.01 o
   0  12   0       46.29       42.47      1.50 o
   1  12   0      258.98      242.16      3.06 o
   2  12   0       83.89       81.17      1.69 o
   3  12   0      110.55      111.60      2.37 o
   4  12   0        5.92        5.61      1.01 o
   5  12   0       16.66       21.57      2.33 o
   6  12   0       12.11       16.50      3.12 o
   1  13   0       34.18       44.10      1.11 o
   2  13   0      851.42      830.05      9.01 o
   3  13   0        4.48       10.12      1.02 o
   4  13   0       64.86       69.17      3.43 o
   5  13   0       13.90       10.61      1.98 o
   0  14   0      317.71      319.51      5.44 o
   1  14   0       13.76       11.17      0.82 o
   2  14   0      235.78      220.76      3.58 o
   3  14   0       27.60       28.54      1.69 o
   4  14   0       24.88       19.42      1.63 o
   5  14   0       13.85       12.53      2.31 o
   1  15   0       56.95       62.92      1.94 o
   2  15   0        6.18        7.61      0.81 o
   3  15   0        0.68        0.61      0.80 o
   4  15   0      112.95      120.29      4.14 o
   5  15   0        1.20        3.02      2.03 o
   0  16   0       37.04       34.48      2.12 o
   1  16   0      229.49      212.97      3.88 o
   2  16   0       17.20       20.37      1.68 o
   3  16   0       40.07       39.67      2.70 o
   4  16   0        0.04        0.48      1.63 o
   5  16   0        0.30        1.91      1.92 o
   1  17   0       83.83       90.33      2.92 o
   2  17   0       13.22       16.69      2.32 o
   3  17   0        3.30        5.07      1.77 o
   4  17   0        6.59        6.47      1.95 o
   0  18   0      160.87      173.14      5.44 o
   1  18   0      249.14      236.57      6.19 o
   2  18   0        0.40        0.62      1.37 o
   3  18   0       62.99       64.18      3.61 o
   4  18   0        0.15        2.02      1.87 o
   1  19   0        0.99        0.11      1.40 o
   2  19   0        0.30        0.56      1.47 o
   3  19   0       17.75       15.01      2.30 o
   4  19   0        1.93        3.40      2.30 o
   0  20   0        1.11        1.95      2.39 o
   1  20   0       29.75       31.20      2.65 o
   2  20   0        1.75        4.54      1.81 o
   3  20   0        3.02        2.26      1.90 o
   1  21   0       22.76       27.86      2.63 o
   2  21   0       20.10       15.22      2.35 o
   3  21   0        4.80        8.22      2.30 o
   0  22   0       88.87       98.26      7.59 o
   1  22   0       18.73       18.38      2.45 o
   2  22   0        0.07        0.08      1.78 o
   1  23   0        1.47        6.18      2.52 o
  -7   1   1        1.65        0.29      2.00 o
  -6   1   1        4.46        8.29      2.00 o
  -5   1   1       70.53       69.11      2.66 o
  -4   1   1      644.49      604.40      7.21 o
  -3   1   1      175.54      166.25      2.19 o
  -2   1   1      292.16      263.87      2.56 o
  -1   1   1      697.82      753.64      6.57 o
   0   1   1       45.95       38.71      0.84 o
   1   1   1     5744.73     5993.74     46.85 o
   2   1   1     1104.96     1152.23      9.37 o
   3   1   1     1212.36     1165.29     10.26 o
   4   1   1       90.52       82.67      1.51 o
   5   1   1       87.92      107.35      2.87 o
   6   1   1       33.81       30.70      2.53 o
   7   1   1       19.17       24.21      4.43 o
  -7   2   1        0.63        0.46      2.25 o
  -6   2   1      143.04      154.12      5.40 o
  -5   2   1       34.28       28.72      1.84 o
  -4   2   1       29.64       31.28      1.19 o
  -3   2   1       11.86       14.47      0.64 o
  -2   2   1      166.01      179.93      1.89 o
  -1   2   1     3549.64     3340.50     25.53 o
   0   2   1      121.94      139.76      1.41 o
   1   2   1     7087.67     7045.22     59.71 o
   2   2   1      596.95      596.84      5.35 o
   3   2   1     1103.40     1096.41      9.67 o
   4   2   1       90.04       83.78      1.68 o
   5   2   1        0.89        0.00      0.83 o
   6   2   1        8.00        3.22      1.66 o
   7   2   1        0.87        3.59      4.54 o
  -7   3   1        7.82        6.93      2.87 o
  -6   3   1        0.92        0.57      1.68 o
  -5   3   1      367.26      377.49      6.60 o
  -4   3   1       55.94       49.86      1.41 o
  -3   3   1      453.42      421.93      4.46 o
  -2   3   1       38.30       26.34      0.69 o
  -1   3   1     2593.18     2611.63     20.09 o
   0   3   1       36.50       37.26      0.56 o
   1   3   1     2427.77     2511.80     24.52 o
   2   3   1      233.78      255.84      2.77 o
   3   3   1      436.61      392.62      4.01 o
   4   3   1      244.34      232.63      2.87 o
   5   3   1        2.35        3.55      0.89 o
   6   3   1        4.53        5.65      1.96 o
  -6   4   1        9.00        5.34      1.89 o
  -5   4   1       12.19        7.72      1.26 o
  -4   4   1       79.36       85.11      1.68 o
  -3   4   1      876.24      883.67      8.73 o
  -2   4   1       86.34       73.42      1.12 o
  -1   4   1       20.02       10.37      0.42 o
   0   4   1     1477.11     1582.08     14.05 o
   1   4   1     1794.20     1903.46     20.20 o
   2   4   1     4561.18     4715.47     45.36 o
   3   4   1        0.93        2.13      0.44 o
   4   4   1       13.72       13.72      0.70 o
   5   4   1      164.99      161.44      3.87 o
   6   4   1      120.89      131.00      4.53 o
  -6   5   1        2.84        4.54      1.96 o
  -5   5   1        0.89        3.49      1.17 o
  -4   5   1       75.90       76.16      1.75 o
  -3   5   1      702.08      696.65      7.62 o
  -2   5   1        8.32       21.63      0.69 o
  -1   5   1     2643.67     2533.36     20.97 o
   0   5   1      165.06      223.61      1.88 o
   1   5   1       49.37       61.66      1.13 o
   2   5   1     1635.98     1739.32     15.71 o
   3   5   1      102.46      115.90      1.88 o
   4   5   1       59.66       55.55      1.50 o
   5   5   1        6.79       10.68      1.31 o
   6   5   1       22.93       24.13      3.06 o
  -6   6   1       25.31       30.22      3.36 o
  -5   6   1       11.28       12.13      1.69 o
  -4   6   1      427.81      434.93      5.04 o
  -3   6   1      281.37      264.01      3.44 o
  -2   6   1      415.17      451.45      4.64 o
  -1   6   1      203.32      218.95      2.17 o
   0   6   1     2061.01     2108.77     16.18 o
   1   6   1       26.96       29.09      0.73 o
   2   6   1     2128.87     2073.33     18.59 o
   3   6   1       12.68       13.23      0.72 o
   4   6   1       41.98       42.66      1.49 o
   5   6   1       66.48       70.18      2.73 o
   6   6   1        6.99       11.89      2.04 o
  -6   7   1        1.57        3.13      2.08 o
  -5   7   1       89.84       86.71      3.69 o
  -4   7   1       55.35       49.43      1.77 o
  -3   7   1       21.85       26.69      0.93 o
  -2   7   1      316.67      286.08      3.04 o
  -1   7   1     1518.87     1610.15     13.89 o
   0   7   1      434.02      454.60      4.06 o
   1   7   1        5.72        4.07      0.30 o
   2   7   1      560.62      566.11      6.47 o
   3   7   1       85.73       86.39      1.64 o
   4   7   1      141.88      136.14      2.50 o
   5   7   1        7.17        3.90      1.33 o
   6   7   1        0.19        0.00      1.59 o
  -6   8   1       24.61       27.54      4.77 o
  -5   8   1        2.96        0.48      1.22 o
  -4   8   1       70.58       68.91      2.02 o
  -3   8   1        8.87       10.39      0.73 o
  -2   8   1     1540.38     1609.52     15.62 o
  -1   8   1      378.83      390.48      3.62 o
   0   8   1        5.75        4.58      0.54 o
   1   8   1      371.89      338.38      3.51 o
   2   8   1        4.11        1.73      0.42 o
   3   8   1      287.80      264.94      3.66 o
   4   8   1      162.00      147.13      2.99 o
   5   8   1       44.91       41.38      2.78 o
   6   8   1        3.74        6.37      2.05 o
  -6   9   1        0.70        0.10      1.75 o
  -5   9   1       11.71       21.15      2.19 o
  -4   9   1        0.67        0.00      0.75 o
  -3   9   1      341.42      345.75      4.23 o
  -2   9   1       55.58       54.23      1.20 o
  -1   9   1      184.06      171.67      2.04 o
   0   9   1       29.37       36.68      0.74 o
   1   9   1     2328.09     2230.04     20.41 o
   2   9   1        7.25       14.27      0.82 o
   3   9   1       31.91       26.35      1.14 o
   4   9   1      167.59      183.32      3.26 o
   5   9   1       82.58       93.55      3.98 o
   6   9   1       35.33       40.73      3.38 o
  -6  10   1        1.37        1.95      1.95 o
  -5  10   1        1.73        2.42      1.54 o
  -4  10   1       77.06       71.50      2.26 o
  -3  10   1        3.03        4.24      0.68 o
  -2  10   1      152.62      158.75      2.24 o
  -1  10   1     1216.60     1290.67     12.95 o
   0  10   1      137.19      141.79      1.73 o
   1  10   1       68.63       75.23      1.23 o
   2  10   1      177.99      187.92      2.66 o
   3  10   1      113.45      106.29      2.12 o
   4  10   1       18.24       20.70      1.44 o
   5  10   1        2.10        0.00      1.60 o
   6  10   1       10.16        9.76      3.03 o
  -6  11   1        1.73        1.77      2.22 o
  -5  11   1       50.65       53.95      3.23 o
  -4  11   1       87.98       76.08      2.47 o
  -3  11   1      281.66      267.70      3.76 o
  -2  11   1       19.92       17.86      0.80 o
  -1  11   1       77.17       93.56      1.76 o
   0  11   1       72.57       83.09      1.23 o
   1  11   1      963.34      989.13     10.15 o
   2  11   1       49.60       46.11      1.49 o
   3  11   1       15.67       15.89      1.03 o
   4  11   1        5.60        6.28      1.11 o
   5  11   1        0.39        0.00      1.58 o
   6  11   1       49.86       43.21      3.73 o
  -6  12   1       16.62        9.63      3.27 o
  -5  12   1        2.21        2.15      1.62 o
  -4  12   1        9.96       13.90      1.36 o
  -3  12   1      222.05      213.16      3.51 o
  -2  12   1       28.79       29.08      1.06 o
  -1  12   1      729.09      706.38      8.03 o
   0  12   1      305.84      294.39      3.27 o
   1  12   1       28.67       35.57      0.99 o
   2  12   1       17.28       15.89      0.87 o
   3  12   1      158.25      159.28      3.43 o
   4  12   1        4.05        5.50      1.23 o
   5  12   1       10.94        9.91      2.08 o
   6  12   1       15.29       11.45      2.90 o
  -5  13   1        0.87        0.00      1.64 o
  -4  13   1       59.59       53.41      2.36 o
  -3  13   1       32.85       30.21      1.47 o
  -2  13   1      119.85      114.29      2.10 o
  -1  13   1       11.31       10.86      0.76 o
   0  13   1      317.30      323.21      3.98 o
   1  13   1       52.87       47.49      1.27 o
   2  13   1      556.68      552.41      6.60 o
   3  13   1        1.80        2.33      0.87 o
   4  13   1       39.25       45.83      3.15 o
   5  13   1       15.10       15.61      2.46 o
  -5  14   1       12.43       16.49      2.45 o
  -4  14   1        7.21        8.17      1.48 o
  -3  14   1       42.36       39.82      1.74 o
  -2  14   1        0.33        0.86      0.59 o
  -1  14   1        3.95        4.50      0.66 o
   0  14   1      382.10      368.50      4.50 o
   1  14   1        6.07        3.26      0.53 o
   2  14   1        0.09        0.42      0.73 o
   3  14   1       13.94       11.38      1.15 o
   4  14   1        5.59        6.96      1.56 o
   5  14   1       92.01       99.05      4.81 o
  -5  15   1       24.40       27.15      2.93 o
  -4  15   1        0.50        1.34      1.59 o
  -3  15   1       10.64       11.72      1.43 o
  -2  15   1       62.98       70.73      1.99 o
  -1  15   1       11.55        9.40      1.03 o
   0  15   1        0.01        0.97      0.64 o
   1  15   1       20.89       22.95      0.98 o
   2  15   1       80.88       91.03      2.26 o
   3  15   1        2.84        1.49      0.88 o
   4  15   1        1.98        3.44      1.44 o
   5  15   1       10.61        7.86      2.53 o
  -5  16   1       12.55       17.90      2.75 o
  -4  16   1       14.54       18.29      2.31 o
  -3  16   1       47.81       49.46      3.04 o
  -2  16   1       63.22       56.76      2.44 o
  -1  16   1        2.53        2.21      0.88 o
   0  16   1       20.33       22.03      1.29 o
   1  16   1      148.04      149.28      3.23 o
   2  16   1        1.37        1.38      0.83 o
   3  16   1       22.70       21.77      1.68 o
   4  16   1       11.08        8.95      2.07 o
   5  16   1        4.89        3.28      2.34 o
  -4  17   1        0.72        2.35      1.78 o
  -3  17   1        5.74        9.94      1.90 o
  -2  17   1       14.66        6.30      1.34 o
  -1  17   1       27.91       32.03      1.75 o
   0  17   1      354.52      367.72      5.71 o
   1  17   1       10.82       12.97      1.57 o
   2  17   1        1.94        0.59      1.23 o
   3  17   1       10.44       10.38      1.86 o
   4  17   1       52.68       51.35      3.37 o
  -4  18   1        0.06        0.00      1.77 o
  -3  18   1        1.66        8.14      1.89 o
  -2  18   1        4.38        6.73      1.67 o
  -1  18   1       56.87       61.36      2.98 o
   0  18   1       28.90       27.92      1.76 o
   1  18   1        0.30        0.18      0.92 o
   2  18   1        2.96        2.20      1.24 o
   3  18   1       18.22       22.55      2.41 o
   4  18   1       31.02       38.81      4.84 o
  -4  19   1       29.72       32.14      3.41 o
  -3  19   1        0.06        0.21      1.68 o
  -2  19   1       35.93       35.81      2.80 o
  -1  19   1       13.88       14.95      2.40 o
   0  19   1       31.07       24.43      2.24 o
   1  19   1        1.95        2.65      1.20 o
   2  19   1        1.11        1.53      1.53 o
   3  19   1        2.07        2.22      1.63 o
   4  19   1       50.89       52.78      3.82 o
  -3  20   1        3.24        0.00      1.70 o
  -2  20   1        0.05        0.00      1.59 o
  -1  20   1        5.42        2.51      1.66 o
   0  20   1       10.27        9.55      2.12 o
   1  20   1       21.78       23.54      2.41 o
   2  20   1       14.04        8.85      1.98 o
   3  20   1        0.02        0.18      2.13 o
  -3  21   1        1.14        5.76      2.23 o
  -2  21   1        7.49       10.58      2.22 o
  -1  21   1        0.01        0.00      1.50 o
   0  21   1        2.75        1.57      1.87 o
   1  21   1       20.05       29.55      2.58 o
   2  21   1        2.42        5.00      1.90 o
   3  21   1        7.73        6.44      2.41 o
  -2  22   1        5.96        8.31      2.13 o
  -1  22   1       12.41        9.91      2.54 o
   0  22   1        6.23        3.78      2.18 o
   1  22   1       14.31       16.63      2.78 o
   2  22   1       12.65       11.50      2.36 o
  -1  23   1        0.03        0.15      1.87 o
   0  23   1        0.53        0.00      2.05 o
   1  23   1        0.82        1.69      2.20 o
  -7   0   2        2.79        0.00      2.54 o
  -6   0   2      169.78      164.79     11.23 o
  -5   0   2      230.39      258.69      7.31 o
  -4   0   2       49.15       47.28      2.94 o
  -3   0   2      486.17      410.57      6.21 o
  -2   0   2      533.01      594.61      7.35 o
  -1   0   2     8724.35     9198.30    128.43 o
   0   0   2     2028.61     2232.92     29.89 o
   1   0   2     2017.17     2093.97     23.15 o
   2   0   2     1699.65     1651.68     20.70 o
   3   0   2     1106.42     1158.46     14.30 o
   4   0   2       40.68       40.43      1.84 o
   5   0   2       32.95       31.86      2.37 o
   6   0   2      110.02      118.46      5.96 o
  -7   1   2        0.01        3.54      2.37 o
  -6   1   2       26.48       19.40      2.27 o
  -5   1   2      523.94      531.23      8.56 o
  -4   1   2        2.11        3.13      0.66 o
  -3   1   2       34.15       35.71      1.12 o
  -2   1   2     1115.25     1180.07     10.03 o
  -1   1   2     7546.49     7581.03     61.25 o
   0   1   2      403.11      420.13      4.14 o
   1   1   2      131.92      118.23      1.45 o
   2   1   2      216.27      211.14      2.23 o
   3   1   2        4.56        2.63      0.41 o
   4   1   2      362.01      356.25      3.81 o
   5   1   2        4.26        6.85      1.01 o
   6   1   2        3.91        3.39      1.68 o
  -7   2   2        0.00        0.00      2.18 o
  -6   2   2       24.59       34.86      2.76 o
  -5   2   2        3.46        2.02      1.20 o
  -4   2   2      622.30      616.02      7.06 o
  -3   2   2       13.72        5.45      0.53 o
  -2   2   2      302.95      332.26      3.15 o
  -1   2   2     7961.90     8068.86     65.10 o
   0   2   2    12620.68    12033.29    136.64 o
   1   2   2       60.56       73.01      1.00 o
   2   2   2       41.74       23.60      0.66 o
   3   2   2      164.65      169.11      2.01 o
   4   2   2       26.39       28.05      1.00 o
   5   2   2       36.74       38.60      1.95 o
   6   2   2       10.94        7.82      1.74 o
  -6   3   2       14.18       14.95      2.87 o
  -5   3   2      197.19      194.01      4.30 o
  -4   3   2       16.43       18.98      1.00 o
  -3   3   2      494.03      511.85      5.28 o
  -2   3   2      724.46      713.46      6.26 o
  -1   3   2     5124.65     5110.44     39.05 o
   0   3   2    20773.47    20613.22    219.45 o
   1   3   2    13526.36    13701.59    142.70 o
   2   3   2        4.54        5.38      0.41 o
   3   3   2      346.39      396.61      4.07 o
   4   3   2       50.56       42.84      1.25 o
   5   3   2       10.13       14.78      1.34 o
   6   3   2       42.17       45.26      2.97 o
  -6   4   2        2.69        1.85      1.77 o
  -5   4   2       48.31       48.41      3.04 o
  -4   4   2       96.84       90.33      1.77 o
  -3   4   2      206.20      215.33      2.78 o
  -2   4   2       29.18       30.17      0.82 o
  -1   4   2     4982.21     5044.48     39.47 o
   0   4   2       16.17       14.62      0.58 o
   1   4   2     5847.98     5826.21     56.03 o
   2   4   2       89.59      108.09      1.83 o
   3   4   2      117.14      112.73      1.93 o
   4   4   2       14.53       11.18      0.73 o
   5   4   2       55.35       50.34      2.89 o
   6   4   2        0.02        0.00      1.69 o
  -6   5   2        4.89        3.62      2.72 o
  -5   5   2      125.31      129.01      4.64 o
  -4   5   2      462.93      442.31      5.12 o
  -3   5   2       24.93       18.17      0.85 o
  -2   5   2     2482.65     2428.53     21.63 o
  -1   5   2       19.27       26.01      0.55 o
   0   5   2     2260.90     2309.37     21.04 o
   1   5   2       21.50       36.74      0.89 o
   2   5   2      457.71      492.49      5.20 o
   3   5   2      902.45      805.25      8.29 o
   4   5   2       32.83       31.08      1.23 o
   5   5   2      142.25      127.89      3.26 o
   6   5   2       56.25       65.16      3.59 o
  -6   6   2       52.95       54.10      4.99 o
  -5   6   2        2.16        2.75      1.08 o
  -4   6   2      668.03      661.03      7.45 o
  -3   6   2      120.25      105.39      1.84 o
  -2   6   2     2528.91     2503.44     22.27 o
  -1   6   2      886.09      925.76      7.96 o
   0   6   2     4322.64     4250.33     44.16 o
   1   6   2     1446.22     1408.02     13.63 o
   2   6   2       54.34       56.54      1.14 o
   3   6   2      292.27      313.83      3.92 o
   4   6   2        1.87        2.35      0.63 o
   5   6   2       22.33       27.57      1.83 o
   6   6   2        0.01        0.00      1.72 o
  -6   7   2        0.00        1.24      2.08 o
  -5   7   2       10.87       14.83      1.98 o
  -4   7   2      126.64      123.96      2.48 o
  -3   7   2      342.54      337.96      4.07 o
  -2   7   2     1998.51     1926.40     17.83 o
  -1   7   2      213.41      210.40      2.09 o
   0   7   2      219.35      217.28      2.35 o
   1   7   2      152.74      118.46      1.69 o
   2   7   2      386.39      416.74      4.86 o
   3   7   2       14.07        9.00      0.68 o
   4   7   2       27.98       25.67      1.23 o
   5   7   2        0.35        1.81      1.23 o
   6   7   2        0.29        0.00      1.82 o
  -6   8   2       22.03       26.72      3.87 o
  -5   8   2        0.37        2.29      1.46 o
  -4   8   2      545.85      533.89      6.41 o
  -3   8   2      273.30      254.66      3.20 o
  -2   8   2      315.07      292.09      3.18 o
  -1   8   2        0.84        3.67      0.42 o
   0   8   2      286.07      260.29      2.62 o
   1   8   2      573.70      618.11      6.84 o
   2   8   2      150.10      149.08      2.21 o
   3   8   2      246.35      250.88      3.51 o
   4   8   2        0.56        0.23      0.68 o
   5   8   2      280.28      306.72      6.38 o
   6   8   2       20.09       23.51      3.66 o
  -6   9   2        4.74        2.00      1.89 o
  -5   9   2        0.02        1.07      1.44 o
  -4   9   2       91.90       84.77      1.91 o
  -3   9   2       22.29       17.00      0.76 o
  -2   9   2       31.61       26.78      0.77 o
  -1   9   2      124.86      141.80      1.99 o
   0   9   2     1947.52     2020.59     17.86 o
   1   9   2      312.67      327.39      4.00 o
   2   9   2       51.04       51.28      1.31 o
   3   9   2      101.83      101.51      2.00 o
   4   9   2       29.56       33.33      1.50 o
   5   9   2       38.84       43.75      2.91 o
   6   9   2        8.56       13.88      2.59 o
  -6  10   2        9.41        9.32      2.34 o
  -5  10   2        0.32        0.00      1.48 o
  -4  10   2       47.53       43.21      1.95 o
  -3  10   2     1364.36     1322.02     12.29 o
  -2  10   2       54.60       44.24      0.98 o
  -1  10   2       66.52       51.64      1.10 o
   0  10   2       11.24       13.90      0.54 o
   1  10   2      581.60      536.88      7.52 o
   2  10   2     1476.84     1434.40     15.92 o
   3  10   2       40.14       33.64      1.37 o
   4  10   2        8.38       10.03      1.47 o
   5  10   2       25.45       31.61      2.57 o
   6  10   2       30.48       35.94      3.35 o
  -6  11   2        0.08        2.82      2.16 o
  -5  11   2       49.60       48.96      3.11 o
  -4  11   2        0.76        0.77      0.91 o
  -3  11   2       92.30       85.97      1.99 o
  -2  11   2       38.68       39.43      1.07 o
  -1  11   2      425.93      432.69      4.70 o
   0  11   2        6.63        3.86      0.43 o
   1  11   2       85.81       89.90      1.65 o
   2  11   2      124.21      123.00      2.11 o
   3  11   2        5.98        5.92      0.76 o
   4  11   2      187.26      189.01      4.39 o
   5  11   2        0.93        0.47      1.58 o
   6  11   2        0.14        0.00      1.93 o
  -6  12   2        2.05        3.94      2.85 o
  -5  12   2       10.80       13.30      2.11 o
  -4  12   2        1.71        2.29      1.04 o
  -3  12   2      152.42      160.95      2.97 o
  -2  12   2        1.17        2.74      0.50 o
  -1  12   2       32.14       29.46      0.89 o
   0  12   2        0.97        0.82      0.33 o
   1  12   2       45.14       45.44      1.02 o
   2  12   2       72.95       70.25      1.63 o
   3  12   2      128.69      128.22      2.42 o
   4  12   2       23.33       26.26      1.98 o
   5  12   2        0.10        0.00      1.61 o
   6  12   2        0.56        0.00      4.87 o
  -5  13   2       57.10       54.24      3.60 o
  -4  13   2       72.00       84.47      2.87 o
  -3  13   2        9.13        9.75      0.96 o
  -2  13   2       79.65       69.06      2.04 o
  -1  13   2       35.54       31.03      1.13 o
   0  13   2       97.35       95.74      1.61 o
   1  13   2      158.04      159.64      2.36 o
   2  13   2        4.04        2.69      0.62 o
   3  13   2       74.45       76.70      2.23 o
   4  13   2      156.61      151.04      5.52 o
   5  13   2        0.06        0.43      1.75 o
  -5  14   2        2.64        0.67      1.85 o
  -4  14   2        2.17        7.39      1.83 o
  -3  14   2        0.17        0.00      0.82 o
  -2  14   2      168.37      155.28      3.24 o
  -1  14   2        0.72        0.74      0.67 o
   0  14   2       41.42       38.05      1.08 o
   1  14   2      517.79      494.59      5.49 o
   2  14   2      104.22      103.14      2.15 o
   3  14   2        0.00        2.43      0.86 o
   4  14   2        0.58        0.00      1.70 o
   5  14   2        8.36       10.51      2.60 o
  -5  15   2        2.29        2.40      2.01 o
  -4  15   2        1.92        1.95      1.65 o
  -3  15   2       40.95       35.26      2.56 o
  -2  15   2      273.38      281.11      6.23 o
  -1  15   2       39.46       38.59      1.73 o
   0  15   2        9.55       10.00      0.69 o
   1  15   2     1034.06     1080.14     11.69 o
   2  15   2      269.18      260.05      4.56 o
   3  15   2      116.41      127.81      3.43 o
   4  15   2        8.04        9.08      1.92 o
   5  15   2       15.89       20.99      2.94 o
  -5  16   2        9.16       10.38      2.57 o
  -4  16   2        0.04        0.00      1.61 o
  -3  16   2        2.02        0.58      1.51 o
  -2  16   2       30.32       27.81      1.83 o
  -1  16   2       60.69       56.01      2.16 o
   0  16   2       96.60       96.55      2.49 o
   1  16   2       20.77       18.81      1.05 o
   2  16   2        0.72        1.35      0.76 o
   3  16   2       35.41       32.90      1.99 o
   4  16   2        2.04        2.20      1.66 o
   5  16   2        0.24        0.00      2.01 o
  -4  17   2       13.57       15.29      2.35 o
  -3  17   2        1.70        0.00      1.58 o
  -2  17   2        5.18       10.24      1.96 o
  -1  17   2       21.88       25.40      1.76 o
   0  17   2        5.50        6.09      1.13 o
   1  17   2       49.03       39.15      2.14 o
   2  17   2       20.30       20.29      1.68 o
   3  17   2       77.40       88.31      3.48 o
   4  17   2       39.05       52.22      4.20 o
  -4  18   2        2.38        4.18      1.91 o
  -3  18   2        1.11        2.89      1.72 o
  -2  18   2        0.11        1.14      1.45 o
  -1  18   2       45.95       41.57      2.43 o
   0  18   2      115.12      113.50      3.44 o
   1  18   2       12.91       16.03      1.96 o
   2  18   2       35.61       33.78      2.63 o
   3  18   2        5.32        3.51      2.00 o
   4  18   2        0.95        1.25      2.05 o
  -4  19   2        3.29        0.89      2.46 o
  -3  19   2        0.39        0.13      1.71 o
  -2  19   2       12.10        8.74      1.91 o
  -1  19   2        6.36        6.31      1.53 o
   0  19   2       62.09       69.15      3.65 o
   1  19   2        8.80        5.39      1.60 o
   2  19   2        9.75        6.88      1.74 o
   3  19   2       11.87        9.11      1.99 o
   4  19   2        7.27       10.88      2.40 o
  -3  20   2       10.85       11.83      2.26 o
  -2  20   2        6.65        2.71      1.81 o
  -1  20   2       46.04       44.19      3.00 o
   0  20   2       59.54       61.67      3.82 o
   1  20   2       18.15       16.09      2.04 o
   2  20   2       52.36       56.06      3.35 o
   3  20   2        5.52        8.47      2.11 o
  -3  21   2        6.36        4.92      2.38 o
  -2  21   2        5.04        0.00      1.78 o
  -1  21   2        6.15        7.29      2.01 o
   0  21   2        8.96        8.16      2.17 o
   1  21   2        5.45        2.30      1.87 o
   2  21   2        3.20        4.01      1.82 o
   3  21   2        0.03        2.12      2.02 o
  -2  22   2        0.17        0.85      1.97 o
  -1  22   2        4.72        8.77      1.97 o
   0  22   2        1.19        0.74      1.85 o
   1  22   2        3.63        2.22      1.90 o
   2  22   2        0.53        0.00      1.78 o
  -1  23   2       20.35       22.52      3.80 o
   0  23   2        0.02        0.00      2.02 o
   1  23   2        1.66        0.56      2.18 o
  -7   1   3        0.06        0.00      3.54 o
  -6   1   3       41.24       48.27      3.18 o
  -5   1   3      429.20      400.45      7.00 o
  -4   1   3      153.33      156.93      3.11 o
  -3   1   3      332.02      328.05      4.23 o
  -2   1   3     1682.54     1475.81     12.44 o
  -1   1   3      590.84      585.30      5.18 o
   0   1   3      795.37      617.14      5.85 o
   1   1   3      610.05      581.49      5.31 o
   2   1   3        8.14        4.20      0.33 o
   3   1   3      803.01      793.97      7.38 o
   4   1   3       12.20       13.65      0.75 o
   5   1   3       10.44        5.35      1.57 o
   6   1   3       40.28       41.85      3.00 o
  -6   2   3        1.81        1.76      1.57 o
  -5   2   3       20.36       25.62      2.02 o
  -4   2   3      233.28      219.23      3.43 o
  -3   2   3      443.53      459.69      5.15 o
  -2   2   3     2678.84     2860.42     23.43 o
  -1   2   3     1399.38     1638.62     13.42 o
   0   2   3     2305.80     2463.31     22.64 o
   1   2   3     6188.38     6328.67     59.28 o
   2   2   3     1843.38     1891.15     16.81 o
   3   2   3      126.34      116.15      1.66 o
   4   2   3        5.08        3.82      0.59 o
   5   2   3      132.69      137.17      3.16 o
   6   2   3        1.17        2.39      1.56 o
  -6   3   3       11.00        4.46      1.97 o
  -5   3   3       11.80       16.67      1.66 o
  -4   3   3       12.53       10.99      0.91 o
  -3   3   3      909.14      927.10      9.47 o
  -2   3   3      311.93      349.38      3.50 o
  -1   3   3     1416.60     1372.50     11.09 o
   0   3   3      926.92      909.31      8.89 o
   1   3   3     2113.75     2145.74     21.96 o
   2   3   3     3220.24     3276.04     30.87 o
   3   3   3        3.25        6.08      0.47 o
   4   3   3      175.99      159.21      2.47 o
   5   3   3       20.97       31.34      1.71 o
   6   3   3        1.59        3.28      1.68 o
  -6   4   3       40.68       41.18      3.81 o
  -5   4   3        2.89        4.54      1.44 o
  -4   4   3      512.84      496.18      5.75 o
  -3   4   3      349.39      356.48      4.26 o
  -2   4   3      532.29      512.31      4.71 o
  -1   4   3     1699.50     1478.09     12.28 o
   0   4   3        0.74        0.88      0.76 o
   1   4   3       39.99       48.74      1.27 o
   2   4   3     1517.39     1640.29     15.80 o
   3   4   3       32.20       35.81      0.97 o
   4   4   3      135.17      132.59      2.30 o
   5   4   3       37.26       42.23      2.06 o
   6   4   3       10.25        7.14      2.00 o
  -6   5   3        3.09        1.15      1.91 o
  -5   5   3       42.54       48.04      2.54 o
  -4   5   3       44.52       36.83      1.36 o
  -3   5   3       27.98       19.41      0.88 o
  -2   5   3      338.41      358.99      3.77 o
  -1   5   3      796.04      811.39      7.57 o
   0   5   3     1492.83     1773.57     23.24 o
   1   5   3     6916.97     7620.65     79.73 o
   2   5   3     1194.55     1224.55     12.61 o
   3   5   3       72.89       77.98      1.85 o
   4   5   3        6.79        6.38      0.68 o
   5   5   3        0.01        1.20      0.89 o
   6   5   3        0.63        2.96      1.68 o
  -6   6   3       30.65       32.01      3.45 o
  -5   6   3       91.81       90.28      3.54 o
  -4   6   3       93.09      103.44      2.09 o
  -3   6   3       44.06       43.73      1.30 o
  -2   6   3       48.33       49.29      1.06 o
  -1   6   3     1472.32     1445.79     13.19 o
   0   6   3        0.29        0.90      0.27 o
   1   6   3      905.70      841.75      9.00 o
   2   6   3     2067.61     2118.44     21.98 o
   3   6   3       88.67       88.97      1.66 o
   4   6   3      337.76      337.28      4.56 o
   5   6   3       96.86       87.65      2.70 o
   6   6   3       43.42       43.00      3.03 o
  -6   7   3        2.17        0.92      2.12 o
  -5   7   3        9.73       12.22      1.64 o
  -4   7   3        0.09        2.14      1.03 o
  -3   7   3     1235.90     1232.97     11.99 o
  -2   7   3      117.86       92.29      1.45 o
  -1   7   3      958.06      997.70      9.90 o
   0   7   3       48.85       72.79      1.26 o
   1   7   3      971.62     1040.20     11.66 o
   2   7   3     3064.54     2991.23     31.93 o
   3   7   3      211.79      215.03      2.98 o
   4   7   3       68.11       68.20      1.99 o
   5   7   3        7.03        4.30      1.19 o
   6   7   3       94.40      101.61      8.15 o
  -6   8   3        0.31        0.00      1.99 o
  -5   8   3        4.91        7.85      1.66 o
  -4   8   3      136.86      146.80      2.77 o
  -3   8   3        6.09        7.59      0.66 o
  -2   8   3       34.58       41.42      1.31 o
  -1   8   3      367.96      427.03      4.44 o
   0   8   3     1593.79     1568.79     31.19 o
   1   8   3     1694.06     1677.36     33.99 o
   2   8   3       18.90       24.56      1.77 o
   3   8   3        0.17        0.55      0.57 o
   4   8   3        6.71        7.64      0.98 o
   5   8   3       44.13       51.46      2.86 o
   6   8   3        6.16        2.83      2.02 o
  -6   9   3        0.03        0.00      1.74 o
  -5   9   3       17.78       25.65      2.40 o
  -4   9   3      124.40      119.07      2.83 o
  -3   9   3       74.30       69.05      1.57 o
  -2   9   3       74.01       75.79      1.25 o
  -1   9   3       35.05       34.93      0.97 o
   0   9   3      838.95      843.77      8.84 o
   1   9   3     1571.52     1545.55     17.83 o
   2   9   3       88.74       75.13      1.62 o
   3   9   3      382.00      397.27      5.04 o
   4   9   3        2.83        3.88      0.88 o
   5   9   3        9.28       11.78      2.03 o
   6   9   3       46.83       40.45      5.11 o
  -6  10   3        4.79        4.25      2.34 o
  -5  10   3       15.39       15.21      2.02 o
  -4  10   3       19.73       18.13      1.43 o
  -3  10   3        1.54        2.39      0.54 o
  -2  10   3        8.89       15.66      0.62 o
  -1  10   3      297.43      333.04      3.65 o
   0  10   3      905.61      883.03      8.49 o
   1  10   3       16.84       14.85      0.87 o
   2  10   3      203.51      215.32      3.21 o
   3  10   3        1.75        3.15      0.64 o
   4  10   3       13.50       15.54      1.44 o
   5  10   3        1.01        0.00      1.47 o
   6  10   3        7.97        5.75      2.62 o
  -6  11   3       14.54       15.30      3.28 o
  -5  11   3       10.63       11.31      2.38 o
  -4  11   3       12.36        9.04      1.29 o
  -3  11   3       19.56       19.71      0.91 o
  -2  11   3      555.86      566.27      5.98 o
  -1  11   3        7.34       10.63      0.63 o
   0  11   3     1227.10     1278.40     12.11 o
   1  11   3      123.48      128.04      2.13 o
   2  11   3       12.41       16.02      0.90 o
   3  11   3      550.64      550.52      6.69 o
   4  11   3       58.82       58.51      2.57 o
   5  11   3       55.16       57.96      4.54 o
   6  11   3       23.46       27.13      3.74 o
  -6  12   3        5.65        6.56      3.81 o
  -5  12   3        1.61        1.38      1.77 o
  -4  12   3      129.63      128.76      3.37 o
  -3  12   3        3.34        4.06      0.56 o
  -2  12   3        6.67        5.95      0.61 o
  -1  12   3       91.24      100.74      2.30 o
   0  12   3      666.01      648.85      6.75 o
   1  12   3      266.18      272.20      4.04 o
   2  12   3       32.47       32.65      1.03 o
   3  12   3        5.21        5.80      0.89 o
   4  12   3        1.90        0.55      1.32 o
   5  12   3      107.56      101.16      5.43 o
  -5  13   3        0.43        0.00      1.71 o
  -4  13   3       10.35       10.19      1.48 o
  -3  13   3       36.74       42.72      1.62 o
  -2  13   3        5.18        4.09      0.64 o
  -1  13   3        3.98        3.47      0.64 o
   0  13   3      226.64      234.57      2.94 o
   1  13   3      360.62      360.72      4.46 o
   2  13   3      143.75      141.46      2.24 o
   3  13   3       89.67       90.81      2.38 o
   4  13   3       50.48       52.76      3.07 o
   5  13   3       19.11       21.95      2.77 o
  -5  14   3        4.33        5.38      2.07 o
  -4  14   3        9.62        7.61      1.94 o
  -3  14   3        0.87        0.00      1.33 o
  -2  14   3       23.89       19.73      1.32 o
  -1  14   3      543.46      529.66      6.49 o
   0  14   3       26.57       32.54      1.01 o
   1  14   3       25.59       28.36      1.01 o
   2  14   3      198.50      193.16      2.95 o
   3  14   3       10.23       10.15      1.25 o
   4  14   3       14.70       12.77      2.00 o
   5  14   3        3.35        0.86      2.04 o
  -5  15   3        5.11        6.70      2.30 o
  -4  15   3        1.22        0.00      1.78 o
  -3  15   3        0.05        0.00      1.39 o
  -2  15   3        2.13        4.03      1.03 o
  -1  15   3       15.87       15.28      1.06 o
   0  15   3      208.47      196.46      3.08 o
   1  15   3       53.68       50.30      1.42 o
   2  15   3       34.23       36.97      1.70 o
   3  15   3        1.61        1.68      1.06 o
   4  15   3       31.39       36.27      2.73 o
   5  15   3        0.06        0.00      2.56 o
  -5  16   3        4.53        3.82      2.68 o
  -4  16   3        1.30        0.00      1.46 o
  -3  16   3       29.23       30.39      2.60 o
  -2  16   3        0.24        0.00      1.15 o
  -1  16   3      212.10      224.06      4.59 o
   0  16   3        1.15        0.20      0.64 o
   1  16   3       11.67       10.75      0.99 o
   2  16   3       68.24       71.27      2.46 o
   3  16   3       62.19       55.92      3.20 o
   4  16   3      113.30      138.69      4.90 o
   5  16   3       10.76        6.09      3.83 o
  -4  17   3       25.56       26.40      3.37 o
  -3  17   3       50.10       53.27      3.42 o
  -2  17   3       19.53       16.37      1.85 o
  -1  17   3        8.97        8.83      1.57 o
   0  17   3       34.73       36.46      1.83 o
   1  17   3        0.61        0.00      0.99 o
   2  17   3       43.43       52.25      2.54 o
   3  17   3        2.54        1.03      1.50 o
   4  17   3       41.82       44.61      3.27 o
  -4  18   3        3.46        5.06      2.15 o
  -3  18   3       45.19       49.87      3.42 o
  -2  18   3        0.12        0.57      1.54 o
  -1  18   3        0.31        1.48      1.37 o
   0  18   3       78.76       81.57      4.70 o
   1  18   3        4.86        2.62      1.28 o
   2  18   3        4.48        4.56      1.54 o
   3  18   3        1.55        0.00      1.56 o
   4  18   3        0.00        0.70      1.84 o
  -4  19   3        2.62        4.35      2.72 o
  -3  19   3       12.93       12.65      2.35 o
  -2  19   3       53.89       59.23      3.54 o
  -1  19   3        2.15        3.72      1.52 o
   0  19   3       17.02       24.83      2.79 o
   1  19   3       12.93       12.56      1.84 o
   2  19   3        0.76        2.85      1.53 o
   3  19   3       72.81       77.62      4.42 o
   4  19   3       11.17       15.06      5.09 o
  -3  20   3        1.60        0.00      1.71 o
  -2  20   3        7.00        5.51      1.90 o
  -1  20   3       16.47       11.41      2.13 o
   0  20   3       45.51       49.70      4.15 o
   1  20   3       20.24       18.56      2.41 o
   2  20   3        0.35        0.74      1.53 o
   3  20   3       22.60       18.76      2.47 o
  -3  21   3        0.16        0.00      3.10 o
  -2  21   3       34.38       40.47      3.30 o
  -1  21   3        0.38        0.00      1.66 o
   0  21   3        0.82        4.51      1.92 o
   1  21   3        0.85        0.00      1.76 o
   2  21   3        0.40        1.11      1.57 o
   3  21   3       28.29       27.01      5.76 o
  -2  22   3        2.40        2.15      4.16 o
  -1  22   3        2.31        1.74      1.72 o
   0  22   3        2.58        0.43      1.97 o
   1  22   3        6.71        5.35      2.59 o
   2  22   3        0.74        0.00      1.63 o
  -1  23   3        7.66        2.43      2.39 o
   0  23   3        1.59        1.79      2.50 o
   1  23   3        2.70        2.88      3.99 o
  -6   0   4       99.91       99.75      6.32 o
  -5   0   4       77.80       77.53      4.19 o
  -4   0   4      537.57      515.89      9.13 o
  -3   0   4     1412.72     1585.36     23.69 o
  -2   0   4     1617.34     2052.95     26.26 o
  -1   0   4     3752.57     3973.13     46.92 o
   0   0   4     1373.74     1462.16     17.38 o
   1   0   4     1530.83     1310.11     15.62 o
   2   0   4      320.49      285.04      4.20 o
   3   0   4     1321.17     1340.20     17.58 o
   4   0   4      116.01      113.16      2.91 o
   5   0   4       19.86       26.41      2.93 o
   6   0   4        0.70        3.81      2.35 o
  -6   1   4        0.19        0.36      1.62 o
  -5   1   4       40.09       43.32      2.72 o
  -4   1   4        2.85        3.26      0.71 o
  -3   1   4       15.54       14.57      0.88 o
  -2   1   4      129.40      125.80      1.72 o
  -1   1   4      106.25      107.22      1.39 o
   0   1   4      395.07      444.22      5.52 o
   1   1   4     3774.95     3804.89     41.35 o
   2   1   4      231.20      254.81      2.67 o
   3   1   4        1.92        0.71      0.42 o
   4   1   4       62.52       68.20      1.77 o
   5   1   4        2.83        2.56      1.33 o
   6   1   4       31.99       33.87      2.65 o
  -6   2   4        9.56       12.87      2.31 o
  -5   2   4       10.26       11.08      1.64 o
  -4   2   4      114.70      107.91      2.45 o
  -3   2   4        4.00        4.11      0.70 o
  -2   2   4      304.19      332.24      3.39 o
  -1   2   4      399.98      388.69      3.75 o
   0   2   4       91.73       69.19      1.05 o
   1   2   4       25.75       44.50      0.72 o
   2   2   4       36.61       17.18      0.51 o
   3   2   4      147.95      143.15      1.95 o
   4   2   4      131.07      116.67      2.26 o
   5   2   4      194.00      182.78      4.37 o
   6   2   4        3.70        0.00      1.59 o
  -6   3   4       33.45       21.03      2.99 o
  -5   3   4      318.22      324.50      6.60 o
  -4   3   4       80.94       65.11      1.80 o
  -3   3   4      158.58      155.06      2.42 o
  -2   3   4      177.52      195.09      2.30 o
  -1   3   4      160.57      186.35      2.02 o
   0   3   4       81.29       69.21      1.04 o
   1   3   4     1732.23     1844.51     17.40 o
   2   3   4       31.60       16.22      0.70 o
   3   3   4       99.05       98.79      1.67 o
   4   3   4        1.86        3.10      0.67 o
   5   3   4        9.37       10.74      1.75 o
   6   3   4       20.38       24.55      2.57 o
  -6   4   4        0.09        0.91      1.98 o
  -5   4   4       84.83       83.79      3.27 o
  -4   4   4        2.78        3.31      0.64 o
  -3   4   4        6.68        2.94      0.60 o
  -2   4   4     3156.37     3277.97     28.23 o
  -1   4   4      222.67      207.89      2.19 o
   0   4   4       20.24       26.70      0.60 o
   1   4   4      488.77      584.67      6.88 o
   2   4   4        0.69        4.03      0.48 o
   3   4   4       53.13       49.00      1.10 o
   4   4   4       80.05       80.09      1.87 o
   5   4   4       54.69       49.36      2.24 o
   6   4   4        5.41        7.12      1.79 o
  -6   5   4        9.62       10.27      2.60 o
  -5   5   4      110.23      117.30      3.76 o
  -4   5   4      527.90      524.59      6.07 o
  -3   5   4      876.54      860.42      8.66 o
  -2   5   4      493.65      455.85      4.68 o
  -1   5   4      315.14      317.29      3.52 o
   0   5   4      242.06      183.39      2.94 o
   1   5   4      138.04      180.27      3.69 o
   2   5   4      648.38      780.00      8.66 o
   3   5   4      323.34      294.19      3.69 o
   4   5   4      197.97      200.91      3.02 o
   5   5   4       83.88       95.09      2.91 o
   6   5   4       30.75       32.56      2.66 o
  -6   6   4        0.29        0.00      2.04 o
  -5   6   4        0.20        0.50      1.21 o
  -4   6   4        4.50        4.54      0.75 o
  -3   6   4       47.37       41.28      1.21 o
  -2   6   4       16.38       10.89      0.62 o
  -1   6   4       34.00       33.20      0.86 o
   0   6   4      797.56      774.21      8.23 o
   1   6   4     1416.12     1476.25     16.84 o
   2   6   4      924.15      902.42     10.35 o
   3   6   4      370.36      349.42      4.43 o
   4   6   4        8.25        8.51      0.87 o
   5   6   4        5.57        8.05      1.23 o
   6   6   4        1.55        1.83      1.71 o
  -6   7   4        2.88        6.92      2.38 o
  -5   7   4        5.74        3.71      1.85 o
  -4   7   4       21.01       24.42      1.30 o
  -3   7   4      325.33      324.56      3.88 o
  -2   7   4       74.58       60.33      1.13 o
  -1   7   4      682.40      713.74      7.51 o
   0   7   4       89.72       84.44      1.84 o
   1   7   4       78.46      107.51      2.34 o
   2   7   4      371.54      339.50      4.18 o
   3   7   4       27.21       23.38      0.98 o
   4   7   4       94.57       96.94      2.45 o
   5   7   4       11.59        8.35      1.40 o
   6   7   4       69.15       80.47      3.99 o
  -6   8   4        2.80        1.82      2.23 o
  -5   8   4       20.04       21.07      2.44 o
  -4   8   4      490.58      471.81      7.14 o
  -3   8   4      268.71      240.32      3.05 o
  -2   8   4       50.72       40.48      0.97 o
  -1   8   4       22.08       23.19      0.76 o
   0   8   4     1046.83     1132.32     13.32 o
   1   8   4      269.93      339.18      5.11 o
   2   8   4      806.12      773.45     10.16 o
   3   8   4        0.98        0.25      0.49 o
   4   8   4       17.25       22.44      1.38 o
   5   8   4       19.68       21.42      2.33 o
   6   8   4        4.02        5.31      2.17 o
  -6   9   4        1.55        2.00      2.49 o
  -5   9   4        0.07        0.00      1.22 o
  -4   9   4       66.47       66.08      2.31 o
  -3   9   4      125.03      107.71      1.87 o
  -2   9   4       23.79       21.48      0.89 o
  -1   9   4      279.88      327.06      3.88 o
   0   9   4      654.92      716.29      8.33 o
   1   9   4      651.41      638.52      8.87 o
   2   9   4      240.49      242.43      3.43 o
   3   9   4       39.50       41.98      1.36 o
   4   9   4        0.04        0.02      0.77 o
   5   9   4        8.33        7.58      1.87 o
   6   9   4       11.28        8.50      2.49 o
  -6  10   4        1.18        0.00      2.39 o
  -5  10   4       22.49       25.71      2.21 o
  -4  10   4      199.40      194.02      3.82 o
  -3  10   4       43.25       38.19      1.32 o
  -2  10   4       16.03       19.04      0.85 o
  -1  10   4      696.35      616.93      6.73 o
   0  10   4       37.22       37.83      1.14 o
   1  10   4      130.26      117.22      2.01 o
   2  10   4        6.06        6.14      0.71 o
   3  10   4       95.22       83.38      2.24 o
   4  10   4      166.60      171.33      4.00 o
   5  10   4       20.56       19.21      2.38 o
   6  10   4        0.75        0.00      2.15 o
  -6  11   4        1.40        2.36      8.08 o
  -5  11   4        0.16        0.08      1.70 o
  -4  11   4        4.37        3.91      1.03 o
  -3  11   4       97.98       98.74      2.44 o
  -2  11   4        2.00        1.69      0.51 o
  -1  11   4        1.00        0.00      0.42 o
   0  11   4        5.26        6.52      0.68 o
   1  11   4      298.89      289.82      4.31 o
   2  11   4      478.66      495.68      6.24 o
   3  11   4       64.28       72.20      1.76 o
   4  11   4        1.45        1.47      1.25 o
   5  11   4        0.76        0.98      1.81 o
  -5  12   4        4.19        5.14      1.90 o
  -4  12   4        6.32        6.08      1.36 o
  -3  12   4       16.99       19.85      1.05 o
  -2  12   4       13.75       13.90      0.84 o
  -1  12   4        0.30        0.35      0.46 o
   0  12   4       42.70       41.47      1.08 o
   1  12   4      665.24      640.43      8.60 o
   2  12   4      202.93      209.28      3.28 o
   3  12   4       19.60       21.16      1.32 o
   4  12   4        2.29        2.69      1.35 o
   5  12   4       23.07       31.46      3.46 o
  -5  13   4       14.08       20.17      2.79 o
  -4  13   4       13.38       10.04      1.94 o
  -3  13   4      137.67      136.74      3.45 o
  -2  13   4       22.28       23.46      1.16 o
  -1  13   4       21.70       24.14      0.96 o
   0  13   4       15.46       11.80      0.71 o
   1  13   4      568.12      573.35      7.48 o
   2  13   4        0.04        0.34      0.66 o
   3  13   4       89.17       92.35      2.94 o
   4  13   4        0.60        0.57      1.32 o
   5  13   4        4.81        4.45      1.99 o
  -5  14   4        8.16        7.47      2.26 o
  -4  14   4       23.70       31.00      2.72 o
  -3  14   4       36.50       39.87      2.82 o
  -2  14   4       13.07        8.46      0.87 o
  -1  14   4       63.29       55.75      1.50 o
   0  14   4       47.02       49.95      1.35 o
   1  14   4       95.39       89.64      2.20 o
   2  14   4       25.43       29.56      1.40 o
   3  14   4        6.15        7.43      1.56 o
   4  14   4        5.09        2.55      1.69 o
   5  14   4        1.81        1.16      2.06 o
  -5  15   4       14.54       15.51      2.72 o
  -4  15   4        3.83        1.74      1.77 o
  -3  15   4       34.43       30.36      2.57 o
  -2  15   4        3.62        4.23      1.10 o
  -1  15   4        0.15        0.00      0.65 o
   0  15   4      423.64      430.99      5.52 o
   1  15   4        7.94        8.74      0.84 o
   2  15   4       37.41       46.65      1.84 o
   3  15   4      116.15      123.09      4.05 o
   4  15   4       12.99       15.43      2.62 o
   5  15   4       10.21       12.87      2.52 o
  -4  16   4       15.31       11.86      2.17 o
  -3  16   4        5.33        5.91      1.65 o
  -2  16   4       64.30       63.37      2.99 o
  -1  16   4        0.02        0.22      0.75 o
   0  16   4       82.29       76.84      2.18 o
   1  16   4       15.53       13.09      1.25 o
   2  16   4       20.31       15.37      1.37 o
   3  16   4       21.97       21.37      2.08 o
   4  16   4        0.32        0.00      1.76 o
  -4  17   4       14.93       10.70      2.40 o
  -3  17   4       19.01       25.34      2.60 o
  -2  17   4       21.83       25.41      2.08 o
  -1  17   4        3.87        6.42      1.24 o
   0  17   4       25.09       30.20      1.66 o
   1  17   4        0.54        0.00      0.95 o
   2  17   4       28.34       33.58      1.87 o
   3  17   4        8.62       14.64      1.88 o
   4  17   4       19.73       23.00      2.81 o
  -4  18   4        0.08        0.00      1.85 o
  -3  18   4        3.97        2.13      1.75 o
  -2  18   4       58.30       56.81      3.39 o
  -1  18   4       36.95       36.46      2.25 o
   0  18   4       20.92       21.83      2.10 o
   1  18   4       33.24       29.60      2.43 o
   2  18   4      105.09      102.57      3.38 o
   3  18   4        2.76        4.18      1.69 o
   4  18   4        0.02        0.03      1.78 o
  -3  19   4        0.14        3.92      1.97 o
  -2  19   4        0.11        1.57      1.61 o
  -1  19   4       13.09       16.25      2.27 o
   0  19   4        7.85        5.90      1.79 o
   1  19   4        0.10        1.07      1.37 o
   2  19   4        7.62       13.03      2.88 o
   3  19   4        6.91       10.06      2.07 o
  -3  20   4        0.03        0.28      1.82 o
  -2  20   4        7.73        9.14      2.24 o
  -1  20   4       41.94       47.11      3.10 o
   0  20   4        0.10        0.00      1.66 o
   1  20   4        1.56        0.00      1.51 o
   2  20   4        4.41        0.00      1.94 o
   3  20   4        0.44        2.49      1.88 o
  -2  21   4        6.15        3.90      2.79 o
  -1  21   4        2.05        0.03      1.64 o
   0  21   4        1.34        0.00      3.04 o
   1  21   4       14.13       10.09      3.71 o
   2  21   4        5.40        6.25      1.88 o
  -2  22   4        7.10        7.94      3.54 o
  -1  22   4       18.84       23.85      2.71 o
   0  22   4        0.56        0.89      1.86 o
   1  22   4        0.64        0.07      1.82 o
   2  22   4        0.27        0.00      3.32 o
   0  23   4        3.58        0.00      4.43 o
  -6   1   5       12.61       10.66      2.33 o
  -5   1   5      137.50      140.89      4.64 o
  -4   1   5       98.59       99.81      2.26 o
  -3   1   5      915.51      929.00     10.33 o
  -2   1   5      665.08      788.68      7.61 o
  -1   1   5      152.56      134.92      1.80 o
   0   1   5     2727.42     2699.52     25.92 o
   1   1   5      567.10      590.75      6.78 o
   2   1   5      417.00      387.44      3.74 o
   3   1   5      146.01      143.74      1.99 o
   4   1   5      255.73      265.15      3.84 o
   5   1   5       26.71       24.62      2.22 o
   6   1   5       35.29       39.10      3.01 o
  -6   2   5        1.08        3.46      2.17 o
  -5   2   5        5.30        6.31      1.63 o
  -4   2   5      102.56       92.52      2.06 o
  -3   2   5      329.25      320.36      4.09 o
  -2   2   5     1225.23     1149.17     10.76 o
  -1   2   5      100.06       96.38      1.27 o
   0   2   5     1207.41     1215.15     12.13 o
   1   2   5      412.13      458.21      5.12 o
   2   2   5     2704.22     2627.00     24.88 o
   3   2   5       49.84       48.30      1.08 o
   4   2   5       16.93       16.73      1.13 o
   5   2   5        3.54        3.41      1.60 o
   6   2   5        0.11        0.85      1.53 o
  -6   3   5       53.77       57.35      4.41 o
  -5   3   5       18.10       18.03      2.03 o
  -4   3   5       34.51       31.39      1.35 o
  -3   3   5       84.49       89.72      1.74 o
  -2   3   5     1333.83     1456.41     13.74 o
  -1   3   5      578.50      530.64      5.20 o
   0   3   5      441.67      489.03      5.05 o
   1   3   5        0.75        1.61      0.36 o
   2   3   5       97.45       95.27      1.44 o
   3   3   5      545.71      473.97      5.02 o
   4   3   5        5.15        3.89      0.74 o
   5   3   5        1.75        0.00      1.05 o
   6   3   5       34.88       36.65      2.73 o
  -6   4   5        0.09        0.00      2.08 o
  -5   4   5       72.05       61.37      3.58 o
  -4   4   5      631.71      638.88      7.47 o
  -3   4   5      386.69      408.98      4.77 o
  -2   4   5      727.53      755.44      7.49 o
  -1   4   5      188.69      163.31      2.86 o
   0   4   5      227.36      275.62      3.18 o
   1   4   5     2403.96     2435.65     26.01 o
   2   4   5      199.36      212.73      2.89 o
   3   4   5       48.71       49.34      1.25 o
   4   4   5      431.67      407.41      5.38 o
   5   4   5      148.75      144.33      3.95 o
   6   4   5        1.23        2.93      1.86 o
  -6   5   5        7.61        5.61      3.13 o
  -5   5   5       26.74       24.94      2.64 o
  -4   5   5      122.35      139.43      2.63 o
  -3   5   5       55.10       58.53      1.72 o
  -2   5   5      325.18      356.86      4.05 o
  -1   5   5        5.83        5.68      0.40 o
   0   5   5       89.83      109.93      1.61 o
   1   5   5      121.71      110.76      1.80 o
   2   5   5      759.87      768.34      8.59 o
   3   5   5       21.93       16.12      0.81 o
   4   5   5       53.46       47.21      1.79 o
   5   5   5        9.76        7.78      1.42 o
   6   5   5       11.24       10.79      2.29 o
  -6   6   5        0.39        0.00      2.00 o
  -5   6   5        0.70        3.42      1.41 o
  -4   6   5       28.03       41.21      1.70 o
  -3   6   5      196.70      177.94      2.67 o
  -2   6   5       86.00      112.17      1.71 o
  -1   6   5      387.65      428.52      4.60 o
   0   6   5      254.05      252.57      3.30 o
   1   6   5     1973.92     2020.18     24.16 o
   2   6   5       14.34        5.89      0.50 o
   3   6   5       20.90       18.37      0.89 o
   4   6   5       52.27       45.10      2.25 o
   5   6   5       48.67       58.27      2.62 o
   6   6   5       14.70       15.80      2.91 o
  -6   7   5        0.79        0.37      2.13 o
  -5   7   5        5.37        3.29      1.32 o
  -4   7   5      119.49       98.00      2.77 o
  -3   7   5      808.89      820.78      8.66 o
  -2   7   5      437.61      436.76      4.67 o
  -1   7   5     1120.79     1210.85     12.37 o
   0   7   5      455.58      508.60      6.59 o
   1   7   5     1020.06     1155.80     14.91 o
   2   7   5      239.80      254.82      4.05 o
   3   7   5      435.33      440.08      5.62 o
   4   7   5      176.92      167.91      3.48 o
   5   7   5        6.09        4.99      1.85 o
   6   7   5       29.26       26.63      2.86 o
  -6   8   5        0.87        2.68      2.61 o
  -5   8   5       37.40       37.86      2.27 o
  -4   8   5        4.81        8.15      1.13 o
  -3   8   5      483.70      450.06      5.23 o
  -2   8   5       64.72       65.49      1.45 o
  -1   8   5       83.04      102.50      1.79 o
   0   8   5      481.31      488.58      6.14 o
   1   8   5      301.52      334.30      5.59 o
   2   8   5        0.93        0.80      0.40 o
   3   8   5      326.31      290.21      3.90 o
   4   8   5       65.59       61.50      2.31 o
   5   8   5        3.67        2.78      1.32 o
   6   8   5        0.00        0.00      1.93 o
  -6   9   5       19.51       23.88      3.87 o
  -5   9   5       14.92       24.18      2.33 o
  -4   9   5       63.53       59.74      2.25 o
  -3   9   5      168.32      172.21      2.72 o
  -2   9   5        2.18        1.65      0.55 o
  -1   9   5        2.07        2.83      0.46 o
   0   9   5     1392.53     1403.80     16.26 o
   1   9   5       45.07       49.44      1.88 o
   2   9   5      850.29      819.82     11.30 o
   3   9   5      662.74      655.42      7.67 o
   4   9   5        4.99        6.76      1.09 o
   5   9   5      138.13      146.00      4.97 o
   6   9   5       39.31       35.58      3.50 o
  -6  10   5        0.72        0.00      2.86 o
  -5  10   5        0.29        0.00      1.81 o
  -4  10   5       76.31       61.95      2.19 o
  -3  10   5        0.03        1.68      0.61 o
  -2  10   5        1.82        1.93      0.55 o
  -1  10   5        0.52        0.20      0.68 o
   0  10   5      377.05      368.35      5.22 o
   1  10   5        4.93        3.61      0.62 o
   2  10   5      389.57      348.53      5.66 o
   3  10   5      543.99      513.42      6.24 o
   4  10   5        0.31        0.00      1.18 o
   5  10   5        5.65        5.71      1.81 o
  -5  11   5        2.42        7.19      1.98 o
  -4  11   5        2.14        1.25      1.00 o
  -3  11   5       87.47       89.15      2.03 o
  -2  11   5       53.07       51.70      1.58 o
  -1  11   5       69.39       68.79      1.85 o
   0  11   5     1213.35     1261.45     15.77 o
   1  11   5        2.12        1.68      0.69 o
   2  11   5       92.18       77.70      1.73 o
   3  11   5       66.13       68.93      2.76 o
   4  11   5        1.03        0.00      1.17 o
   5  11   5       42.43       36.85      3.55 o
  -5  12   5       27.85       28.33      2.94 o
  -4  12   5        0.96        0.00      1.44 o
  -3  12   5       17.37       15.34      1.38 o
  -2  12   5      405.52      379.55      4.96 o
  -1  12   5      195.93      186.42      2.69 o
   0  12   5        1.35        0.12      0.58 o
   1  12   5      150.42      136.30      2.65 o
   2  12   5     1323.46     1364.97     16.24 o
   3  12   5       19.03       20.78      1.43 o
   4  12   5       33.42       38.26      2.56 o
   5  12   5        2.71        2.96      2.14 o
  -5  13   5        0.01        1.06      1.83 o
  -4  13   5       27.90       23.12      2.50 o
  -3  13   5       32.31       27.99      1.86 o
  -2  13   5       78.38       79.02      2.07 o
  -1  13   5      112.97       98.01      1.90 o
   0  13   5       32.23       33.30      1.03 o
   1  13   5        0.78        0.00      0.69 o
   2  13   5       24.65       22.73      1.32 o
   3  13   5       82.87       71.57      2.82 o
   4  13   5       22.70       26.21      2.53 o
   5  13   5        3.46        5.86      2.11 o
  -5  14   5       22.05       22.10      2.76 o
  -4  14   5      111.44      127.51      4.85 o
  -3  14   5       39.91       32.31      2.65 o
  -2  14   5       90.31       75.20      2.34 o
  -1  14   5      296.55      271.08      4.11 o
   0  14   5       68.12       58.04      1.43 o
   1  14   5      262.82      252.68      4.20 o
   2  14   5        9.88       12.51      1.02 o
   3  14   5        0.67        0.00      1.51 o
   4  14   5      135.35      128.97      8.63 o
   5  14   5        4.12        4.23      2.97 o
  -5  15   5        6.27        4.12      2.55 o
  -4  15   5        0.97        3.41      1.90 o
  -3  15   5        0.44        0.60      1.47 o
  -2  15   5       34.11       33.54      1.76 o
  -1  15   5        4.81        4.99      0.85 o
   0  15   5        2.71        4.26      0.77 o
   1  15   5        6.43        9.11      0.97 o
   2  15   5       69.53       71.23      3.14 o
   3  15   5        0.81        0.00      1.16 o
   4  15   5        1.48        0.00      1.92 o
  -4  16   5        4.43        5.67      2.03 o
  -3  16   5        0.14        1.07      1.55 o
  -2  16   5       42.00       42.03      2.50 o
  -1  16   5      177.47      173.90      3.34 o
   0  16   5       16.51       22.41      1.54 o
   1  16   5      138.26      139.47      3.09 o
   2  16   5        0.00        0.00      0.97 o
   3  16   5        0.51        0.00      1.21 o
   4  16   5        0.82        0.00      1.68 o
  -4  17   5        5.78        2.74      1.89 o
  -3  17   5       22.16       23.21      2.60 o
  -2  17   5        4.05        2.68      1.33 o
  -1  17   5      269.47      246.54      7.74 o
   0  17   5       17.12       13.69      1.43 o
   1  17   5       24.98       27.37      1.77 o
   2  17   5        1.66        1.04      1.06 o
   3  17   5      126.86      129.71      6.49 o
   4  17   5        0.19        0.75      1.78 o
  -4  18   5        0.09        0.00      2.09 o
  -3  18   5        3.84        7.37      2.05 o
  -2  18   5       17.01       20.68      2.27 o
  -1  18   5       18.18       24.64      2.30 o
   0  18   5        7.78        7.22      1.56 o
   1  18   5       10.74        6.73      1.89 o
   2  18   5        2.73        2.56      1.23 o
   3  18   5       31.85       36.07      2.67 o
   4  18   5        0.14        0.00      3.21 o
  -3  19   5       29.05       31.94      3.01 o
  -2  19   5       46.26       45.23      3.16 o
  -1  19   5        2.93        3.41      1.68 o
   0  19   5       30.66       34.76      2.88 o
   1  19   5       12.83       11.64      1.88 o
   2  19   5        4.56        5.30      1.68 o
   3  19   5       24.55       26.55      2.74 o
  -3  20   5        4.72        3.25      2.41 o
  -2  20   5        8.90        5.08      1.94 o
  -1  20   5        3.96        3.82      1.74 o
   0  20   5        6.17        1.65      2.72 o
   1  20   5        8.05        8.76      1.85 o
   2  20   5        5.50        2.35      1.67 o
   3  20   5        0.39        3.90      3.51 o
  -2  21   5        0.62        1.74      1.88 o
  -1  21   5        0.57        1.37      1.73 o
   0  21   5       25.24       32.55      3.05 o
   1  21   5        1.45        1.19      1.62 o
   2  21   5       17.67       20.25      2.30 o
  -1  22   5        1.29        0.85      1.89 o
   0  22   5        4.36        1.23      2.23 o
   1  22   5        0.24        0.97      2.11 o
  -6   0   6        0.04        2.36      3.51 o
  -5   0   6        8.98        7.73      2.35 o
  -4   0   6      193.53      203.12      4.82 o
  -3   0   6      121.83      114.45      3.06 o
  -2   0   6       19.15       38.71      1.75 o
  -1   0   6     3840.04     4026.34     54.45 o
   0   0   6     1099.08     1290.99     16.47 o
   1   0   6     2783.13     2723.30     36.78 o
   2   0   6     1337.55     1346.26     18.71 o
   3   0   6      607.13      662.39      9.84 o
   4   0   6      163.77      143.09      3.89 o
   5   0   6       37.90       38.52      6.42 o
   6   0   6       27.62       21.70      6.42 o
  -6   1   6        6.61       10.18      2.57 o
  -5   1   6        1.24        0.68      1.29 o
  -4   1   6       27.31       27.73      1.35 o
  -3   1   6        0.10        0.63      0.71 o
  -2   1   6      336.56      379.85      4.10 o
  -1   1   6      210.63      206.33      2.44 o
   0   1   6       31.88       25.30      0.93 o
   1   1   6       83.02      102.47      1.40 o
   2   1   6      264.21      258.77      2.99 o
   3   1   6      231.28      225.43      2.82 o
   4   1   6       85.85       70.41      1.97 o
   5   1   6        1.92        3.25      1.43 o
   6   1   6        4.35        7.48      2.97 o
  -6   2   6        1.40        3.32      2.39 o
  -5   2   6       13.78       15.49      2.24 o
  -4   2   6        0.05        0.00      0.66 o
  -3   2   6      149.57      166.62      2.74 o
  -2   2   6      323.69      352.35      3.95 o
  -1   2   6      239.63      253.20      2.91 o
   0   2   6      820.78     1003.27     11.77 o
   1   2   6      435.00      544.77      6.05 o
   2   2   6      241.46      240.48      2.83 o
   3   2   6      225.23      207.11      2.75 o
   4   2   6      303.39      278.30      4.45 o
   5   2   6        0.28        1.19      1.30 o
   6   2   6       25.72       24.14      2.82 o
  -6   3   6       13.80        6.81      2.71 o
  -5   3   6        2.76        1.68      1.59 o
  -4   3   6       91.35       94.14      2.20 o
  -3   3   6       19.05       13.61      0.88 o
  -2   3   6      437.41      499.42      5.25 o
  -1   3   6      621.12      648.67      7.16 o
   0   3   6        4.33        5.45      0.34 o
   1   3   6       20.50       12.78      0.68 o
   2   3   6      617.02      595.00      6.34 o
   3   3   6      703.31      704.37      7.34 o
   4   3   6       84.20       75.90      2.10 o
   5   3   6       67.23       67.85      3.58 o
   6   3   6        7.81        8.82      2.02 o
  -6   4   6        6.77        3.75      2.43 o
  -5   4   6       13.42       19.26      2.35 o
  -4   4   6       36.68       36.34      1.47 o
  -3   4   6       82.22       90.80      1.80 o
  -2   4   6       11.81       10.20      0.62 o
  -1   4   6      187.86      207.23      2.49 o
   0   4   6      740.25      702.99      7.49 o
   1   4   6      840.54      957.21     11.43 o
   2   4   6       91.79       97.26      1.58 o
   3   4   6        8.57       11.23      0.68 o
   4   4   6      260.23      254.89      3.96 o
   5   4   6        0.10        0.00      1.13 o
   6   4   6        7.51        8.83      3.63 o
  -6   5   6        2.72        0.62      2.31 o
  -5   5   6        0.47        1.63      1.76 o
  -4   5   6       16.60       19.29      1.35 o
  -3   5   6      476.08      475.71      5.45 o
  -2   5   6      236.66      234.62      2.83 o
  -1   5   6      225.45      269.70      3.49 o
   0   5   6      240.09      251.85      3.35 o
   1   5   6     1778.20     1926.63     20.88 o
   2   5   6     1316.43     1216.69     12.52 o
   3   5   6       73.43       72.55      1.42 o
   4   5   6        5.01        6.73      0.89 o
   5   5   6      110.84       99.84      4.37 o
   6   5   6       43.03       46.61      3.49 o
  -6   6   6        0.56        0.00      2.22 o
  -5   6   6       36.34       28.76      2.29 o
  -4   6   6      122.42       99.72      2.90 o
  -3   6   6       29.45       27.92      1.24 o
  -2   6   6      224.61      193.62      2.52 o
  -1   6   6       18.46       20.24      0.78 o
   0   6   6     1039.34     1078.97     11.60 o
   1   6   6       16.34       12.88      0.64 o
   2   6   6      273.49      294.89      3.70 o
   3   6   6        0.24        0.00      0.49 o
   4   6   6        1.17        0.02      0.68 o
   5   6   6       34.51       31.35      2.78 o
   6   6   6       13.93       11.45      2.31 o
  -6   7   6        5.70        5.29      2.92 o
  -5   7   6       12.76       10.37      1.89 o
  -4   7   6       69.76       71.38      2.84 o
  -3   7   6      277.49      251.47      3.51 o
  -2   7   6      111.03      104.38      1.82 o
  -1   7   6      101.53       78.91      1.43 o
   0   7   6       52.05       41.04      1.07 o
   1   7   6      101.78      135.66      3.84 o
   2   7   6       65.95       79.79      2.42 o
   3   7   6       52.67       46.97      1.42 o
   4   7   6        0.17        0.21      0.86 o
   5   7   6       27.33       29.81      2.76 o
   6   7   6       17.29       14.59      2.52 o
  -6   8   6        9.23       12.19      3.12 o
  -5   8   6       18.55       20.29      2.62 o
  -4   8   6        4.60        6.18      1.82 o
  -3   8   6       96.07       97.18      2.03 o
  -2   8   6      173.57      152.36      2.33 o
  -1   8   6      121.32      120.37      1.87 o
   0   8   6      180.17      184.20      3.51 o
   1   8   6      199.98      195.38      3.44 o
   2   8   6        0.01        0.00      0.54 o
   3   8   6      250.48      257.02      4.78 o
   4   8   6      267.00      269.64      6.01 o
   5   8   6        1.06        0.98      1.54 o
   6   8   6        7.78        6.30      2.40 o
  -6   9   6        6.40       13.26      3.50 o
  -5   9   6        4.93        6.76      2.33 o
  -4   9   6       31.88       27.94      1.63 o
  -3   9   6      257.31      243.27      3.82 o
  -2   9   6       41.50       40.45      1.33 o
  -1   9   6        4.71        1.91      0.47 o
   0   9   6      181.43      170.46      2.71 o
   1   9   6       83.55       61.31      2.13 o
   2   9   6       33.94       38.32      1.34 o
   3   9   6      211.46      193.18      3.30 o
   4   9   6        0.55        0.16      0.98 o
   5   9   6       29.19       30.01      2.86 o
  -5  10   6        6.85        3.52      2.14 o
  -4  10   6      114.35      113.31      3.73 o
  -3  10   6       17.02       17.03      1.37 o
  -2  10   6      228.01      223.27      3.96 o
  -1  10   6       10.20       11.13      0.84 o
   0  10   6        1.38        2.53      0.55 o
   1  10   6     1106.71     1066.37     15.39 o
   2  10   6        6.74        5.35      0.74 o
   3  10   6       12.24       12.49      1.09 o
   4  10   6        0.46        0.41      1.24 o
   5  10   6       28.53       29.13      2.83 o
  -5  11   6        6.88        7.82      2.38 o
  -4  11   6        0.24        3.27      1.35 o
  -3  11   6       14.55       11.63      1.31 o
  -2  11   6       32.70       27.86      1.25 o
  -1  11   6      233.59      239.09      3.30 o
   0  11   6        0.27        0.00      0.52 o
   1  11   6       46.41       48.08      2.70 o
   2  11   6        0.41        1.84      0.83 o
   3  11   6       47.75       54.19      1.90 o
   4  11   6       21.69       19.91      2.01 o
   5  11   6        3.21        1.02      1.99 o
  -5  12   6       34.67       39.29      3.61 o
  -4  12   6       52.87       58.51      5.00 o
  -3  12   6       35.41       41.46      2.03 o
  -2  12   6        6.74        2.08      0.79 o
  -1  12   6       34.43       37.69      1.17 o
   0  12   6       47.75       47.15      1.52 o
   1  12   6      229.66      231.43      4.24 o
   2  12   6      190.48      173.38      4.26 o
   3  12   6        0.02        0.79      0.84 o
   4  12   6        0.02        0.00      1.22 o
   5  12   6        0.53        0.00      1.86 o
  -5  13   6        0.59        0.11      1.88 o
  -4  13   6       18.46       18.84      2.41 o
  -3  13   6        0.07        0.00      1.00 o
  -2  13   6        2.05        1.27      0.80 o
  -1  13   6      107.41      103.62      2.06 o
   0  13   6      123.80      127.31      2.61 o
   1  13   6      255.63      266.32      6.30 o
   2  13   6       74.23       75.58      3.95 o
   3  13   6       20.47       20.74      1.46 o
   4  13   6        4.35        3.66      1.68 o
   5  13   6       48.88       58.02      7.47 o
  -5  14   6        7.64        9.49      2.67 o
  -4  14   6       34.18       34.58      3.44 o
  -3  14   6        3.63        4.51      1.65 o
  -2  14   6       26.72       28.49      1.63 o
  -1  14   6       83.62       91.64      2.85 o
   0  14   6       45.94       42.56      1.67 o
   1  14   6        3.13        4.00      0.77 o
   2  14   6       28.36       31.88      1.43 o
   3  14   6        3.03        3.93      1.22 o
   4  14   6       36.18       29.73      2.65 o
   5  14   6        8.25        9.74      4.43 o
  -4  15   6        0.17        1.04      1.76 o
  -3  15   6       20.42       24.55      2.46 o
  -2  15   6       28.37       26.03      1.51 o
  -1  15   6       16.44       15.84      1.23 o
   0  15   6       82.62       73.87      2.23 o
   1  15   6       20.61       23.29      1.36 o
   2  15   6      253.39      273.42      7.76 o
   3  15   6        0.73        0.00      1.09 o
   4  15   6       16.43       18.11      2.30 o
  -4  16   6        1.01        0.00      1.77 o
  -3  16   6        4.76        3.10      1.74 o
  -2  16   6        0.65        1.07      1.32 o
  -1  16   6       10.70        8.71      1.10 o
   0  16   6       22.72       24.55      1.61 o
   1  16   6        2.35        1.78      0.81 o
   2  16   6       11.36       14.67      1.54 o
   3  16   6       11.87        9.61      1.66 o
   4  16   6        6.14        6.44      1.79 o
  -4  17   6        2.27        3.18      2.28 o
  -3  17   6        0.18        0.66      1.72 o
  -2  17   6        6.58       10.78      1.88 o
  -1  17   6        2.93        4.36      1.34 o
   0  17   6        9.59       12.36      1.51 o
   1  17   6       10.80        6.07      1.20 o
   2  17   6       20.43       25.75      3.13 o
   3  17   6       12.70       11.50      2.11 o
   4  17   6        8.26        8.80      2.37 o
  -3  18   6        3.45        1.16      1.77 o
  -2  18   6        3.90        3.93      1.75 o
  -1  18   6       21.92       22.43      2.22 o
   0  18   6       41.28       31.88      2.64 o
   1  18   6       15.77       13.72      1.78 o
   2  18   6       15.13        9.13      1.47 o
   3  18   6        0.48        0.30      1.74 o
  -3  19   6        5.31        1.22      2.02 o
  -2  19   6        4.85        4.11      1.79 o
  -1  19   6        7.88       10.38      1.87 o
   0  19   6        0.82        0.00      1.48 o
   1  19   6       14.63       15.46      2.03 o
   2  19   6        4.61        4.74      1.76 o
   3  19   6       19.36       18.87      2.66 o
  -2  20   6       45.19       45.31      3.34 o
  -1  20   6       20.50       16.96      2.28 o
   0  20   6       11.41       12.61      2.21 o
   1  20   6        3.74        3.93      1.65 o
   2  20   6       11.79        6.48      1.92 o
  -2  21   6        0.69        2.78      1.99 o
  -1  21   6        5.48        3.63      2.16 o
   0  21   6        2.52        0.54      1.75 o
   1  21   6        0.20        0.00      1.66 o
  -1  22   6        0.47        1.99      4.43 o
   0  22   6        6.23        7.72      2.41 o
  -6   1   7       19.67       24.82      3.11 o
  -5   1   7        2.54        1.94      1.53 o
  -4   1   7       40.56       40.38      1.71 o
  -3   1   7      403.09      394.73      5.12 o
  -2   1   7      111.38      106.93      1.71 o
  -1   1   7      980.22      988.64      9.24 o
   0   1   7       59.38       70.84      1.18 o
   1   1   7       32.39       30.38      0.92 o
   2   1   7     1403.43     1398.88     14.82 o
   3   1   7      649.18      643.89      6.64 o
   4   1   7        7.94        8.75      1.12 o
   5   1   7       67.04       63.98      6.31 o
   6   1   7        6.41        6.68      2.88 o
  -6   2   7        0.05        4.54      3.03 o
  -5   2   7       54.19       52.59      3.41 o
  -4   2   7      163.95      159.50      2.99 o
  -3   2   7       74.33       76.23      1.85 o
  -2   2   7      122.16      126.15      1.98 o
  -1   2   7       11.67        8.63      0.59 o
   0   2   7      816.57      854.87      8.80 o
   1   2   7      325.52      318.36      3.69 o
   2   2   7        8.94        8.04      0.50 o
   3   2   7      121.85      114.25      1.96 o
   4   2   7      228.96      228.77      4.35 o
   5   2   7        2.58        2.89      1.64 o
   6   2   7        9.79       14.39      3.32 o
  -6   3   7        0.36        0.00      3.98 o
  -5   3   7        5.82        1.93      1.76 o
  -4   3   7      131.52      143.41      2.93 o
  -3   3   7        0.01        0.20      0.57 o
  -2   3   7       75.76       75.40      1.52 o
  -1   3   7      129.45      174.08      2.23 o
   0   3   7     1335.75     1399.24     13.64 o
   1   3   7        0.82        0.82      0.29 o
   2   3   7        0.35        0.70      0.37 o
   3   3   7      539.22      505.66      5.53 o
   4   3   7       62.54       65.07      2.20 o
   5   3   7       33.08       41.04      3.11 o
   6   3   7        3.45        2.60      2.47 o
  -6   4   7        1.22        0.00      2.37 o
  -5   4   7        4.63        5.82      1.81 o
  -4   4   7        6.37        9.48      1.18 o
  -3   4   7      128.77      126.89      2.86 o
  -2   4   7      843.78      872.02      8.60 o
  -1   4   7        0.21        2.19      0.41 o
   0   4   7       43.78       49.86      1.02 o
   1   4   7      590.47      633.70      7.99 o
   2   4   7       48.78       55.80      1.23 o
   3   4   7      319.46      305.92      3.87 o
   4   4   7       25.83       26.37      1.50 o
   5   4   7        0.68        0.00      1.39 o
   6   4   7       46.50       52.00      5.02 o
  -6   5   7        8.08       13.47      3.56 o
  -5   5   7        0.11        1.82      1.46 o
  -4   5   7       30.66       29.84      1.68 o
  -3   5   7       57.32       51.74      1.47 o
  -2   5   7       50.50       53.27      1.22 o
  -1   5   7      346.68      374.91      4.74 o
   0   5   7        6.41       12.67      0.67 o
   1   5   7       67.22       70.13      1.49 o
   2   5   7        7.16       16.22      0.83 o
   3   5   7       51.46       56.40      1.35 o
   4   5   7        6.31        5.63      0.94 o
   5   5   7        0.42        1.13      1.57 o
   6   5   7        1.08        1.78      2.46 o
  -6   6   7       12.00       11.12      3.56 o
  -5   6   7       41.70       44.81      2.92 o
  -4   6   7       71.70       72.33      2.42 o
  -3   6   7        4.71        5.70      0.88 o
  -2   6   7      712.48      786.41      9.01 o
  -1   6   7       27.64       18.90      0.82 o
   0   6   7       11.47       17.28      0.83 o
   1   6   7      126.59      124.68      2.31 o
   2   6   7      184.28      176.80      2.76 o
   3   6   7      857.26      801.83      8.82 o
   4   6   7      220.60      200.83      4.24 o
   5   6   7        3.16        0.00      1.51 o
   6   6   7       12.04       16.30      7.31 o
  -6   7   7        0.48        0.00      2.85 o
  -5   7   7       10.30       10.36      2.32 o
  -4   7   7      182.08      155.75      3.61 o
  -3   7   7       48.96       53.04      1.62 o
  -2   7   7        0.04        0.00      0.62 o
  -1   7   7        0.30        0.31      0.49 o
   0   7   7      344.54      366.62      4.84 o
   1   7   7      378.28      387.75      6.16 o
   2   7   7       38.22       24.72      0.85 o
   3   7   7       50.85       44.74      1.53 o
   4   7   7       37.94       38.34      2.17 o
   5   7   7      121.79      116.36      4.79 o
  -6   8   7        0.08        0.02      2.48 o
  -5   8   7        3.70        5.30      3.61 o
  -4   8   7        8.33        6.01      1.25 o
  -3   8   7      231.66      273.38      4.09 o
  -2   8   7       79.85       93.38      1.86 o
  -1   8   7      217.80      232.81      3.17 o
   0   8   7      140.51      143.55      2.54 o
   1   8   7       87.89       71.51      1.79 o
   2   8   7       51.36       45.48      1.37 o
   3   8   7       89.90       98.99      2.63 o
   4   8   7       43.15       44.25      2.36 o
   5   8   7        6.27        8.28      2.15 o
  -5   9   7        5.13        2.44      2.15 o
  -4   9   7        1.18        0.00      1.44 o
  -3   9   7       67.87       80.78      2.55 o
  -2   9   7       14.82       14.97      1.04 o
  -1   9   7      165.12      190.87      3.01 o
   0   9   7      130.21      135.19      2.41 o
   1   9   7       52.26       51.26      2.28 o
   2   9   7      464.25      437.09      8.28 o
   3   9   7       16.99       18.07      1.26 o
   4   9   7       78.10       77.20      4.51 o
   5   9   7       18.40       18.44      2.47 o
  -5  10   7        0.30        1.14      2.08 o
  -4  10   7       23.47       21.82      2.29 o
  -3  10   7      589.78      555.65      9.20 o
  -2  10   7      760.90      739.83      9.04 o
  -1  10   7       60.63       56.65      1.39 o
   0  10   7        8.84       13.52      0.90 o
   1  10   7        3.66        8.26      1.28 o
   2  10   7      154.90      153.23      3.78 o
   3  10   7        0.59        0.06      0.75 o
   4  10   7        1.20        2.07      1.34 o
   5  10   7        0.04        0.00      1.68 o
  -5  11   7        0.39        0.00      2.20 o
  -4  11   7       54.91       65.62      3.63 o
  -3  11   7      417.81      409.36      7.46 o
  -2  11   7        0.43        0.79      0.84 o
  -1  11   7      375.45      370.32      4.75 o
   0  11   7       86.08       79.71      1.85 o
   1  11   7        1.32        2.90      1.13 o
   2  11   7      116.11      115.59      4.00 o
   3  11   7       29.22       31.93      1.65 o
   4  11   7       72.90       69.42      3.33 o
   5  11   7       13.36       15.68      2.82 o
  -5  12   7       17.91       13.90      2.82 o
  -4  12   7       17.57       20.02      2.29 o
  -3  12   7        0.28        2.17      1.21 o
  -2  12   7       18.79       26.49      1.48 o
  -1  12   7       61.37       55.04      1.93 o
   0  12   7       67.69       68.03      1.97 o
   1  12   7      150.96      170.98      5.69 o
   2  12   7       73.49       64.26      3.71 o
   3  12   7       55.12       44.90      1.89 o
   4  12   7       60.33       57.59      5.76 o
   5  12   7        1.26        0.00      1.91 o
  -5  13   7        0.01        0.00      2.06 o
  -4  13   7        0.02        2.60      1.83 o
  -3  13   7        3.12        0.55      1.14 o
  -2  13   7       14.60       12.18      1.44 o
  -1  13   7       37.30       28.95      1.40 o
   0  13   7       95.39       97.31      2.26 o
   1  13   7      173.93      165.40      4.77 o
   2  13   7        1.46        3.41      1.71 o
   3  13   7        9.75        9.40      1.30 o
   4  13   7        0.38        0.00      1.32 o
  -5  14   7        4.81        4.87      3.99 o
  -4  14   7        2.30        3.13      1.94 o
  -3  14   7       36.98       32.13      2.30 o
  -2  14   7      234.38      227.98      4.40 o
  -1  14   7        7.14        5.96      1.22 o
   0  14   7       19.25       14.00      1.08 o
   1  14   7      120.23      121.18      6.18 o
   2  14   7       13.80       19.99      1.40 o
   3  14   7        6.91        6.32      1.26 o
   4  14   7        3.83        2.88      1.51 o
  -4  15   7        1.38        0.49      1.93 o
  -3  15   7        0.70        0.79      1.50 o
  -2  15   7       22.34       22.04      1.69 o
  -1  15   7       77.27       62.80      2.48 o
   0  15   7        3.56        0.00      0.81 o
   1  15   7       15.01       16.94      1.23 o
   2  15   7       60.35       61.07      5.03 o
   3  15   7      115.37      107.42      4.96 o
   4  15   7        1.26        2.15      1.87 o
  -4  16   7        7.02       12.65      2.31 o
  -3  16   7        0.01        0.00      1.59 o
  -2  16   7      129.72      127.45      6.55 o
  -1  16   7        1.22        2.35      1.09 o
   0  16   7       27.77       26.11      1.67 o
   1  16   7        1.92        2.07      0.87 o
   2  16   7        6.14        7.37      1.17 o
   3  16   7       45.87       50.77      3.76 o
   4  16   7        3.78        4.85      2.37 o
  -4  17   7        3.30        2.50      2.43 o
  -3  17   7        2.04        0.75      1.75 o
  -2  17   7        0.07        0.00      1.37 o
  -1  17   7        3.88        0.00      1.14 o
   0  17   7        7.60       10.47      1.39 o
   1  17   7       68.42       65.99      3.45 o
   2  17   7       22.73       19.10      2.09 o
   3  17   7       16.62       20.07      2.63 o
  -3  18   7        8.34       13.28      2.30 o
  -2  18   7        2.47        2.01      2.32 o
  -1  18   7       54.65       61.21      3.32 o
   0  18   7        9.90       13.64      1.92 o
   1  18   7        2.49        1.07      1.20 o
   2  18   7       35.96       40.03      2.88 o
   3  18   7        0.83        1.41      1.85 o
  -3  19   7        4.07        6.22      2.68 o
  -2  19   7        8.51        6.21      2.05 o
  -1  19   7       37.81       40.75      2.90 o
   0  19   7       30.39       31.82      2.75 o
   1  19   7        3.30        0.94      1.39 o
   2  19   7       19.16       19.31      2.82 o
  -2  20   7        0.41        0.00      1.83 o
  -1  20   7        6.34        3.26      1.67 o
   0  20   7        4.36        3.40      1.73 o
   1  20   7        1.03        1.51      2.39 o
   2  20   7        4.61        3.35      2.20 o
  -1  21   7        2.14        4.79      2.87 o
   0  21   7        0.05        0.00      1.71 o
   1  21   7        0.64        3.45      2.18 o
  -6   0   8       37.90       39.74      5.58 o
  -5   0   8       33.06       35.32      4.84 o
  -4   0   8       13.15       10.58      1.61 o
  -3   0   8       21.90       15.16      1.50 o
  -2   0   8      202.09      186.98      3.53 o
  -1   0   8      182.98      181.23      3.17 o
   0   0   8       74.32       50.28      1.69 o
   1   0   8      148.56      152.96      3.23 o
   2   0   8       34.19       35.15      1.91 o
   3   0   8     1883.27     1785.36     26.51 o
   4   0   8        5.14        4.87      2.02 o
   5   0   8      149.57      163.40     12.40 o
   6   0   8       13.63       14.17      5.31 o
  -6   1   8        5.33        9.85      2.81 o
  -5   1   8        0.05        2.94      1.85 o
  -4   1   8       23.45       24.43      1.53 o
  -3   1   8       56.16       61.17      1.81 o
  -2   1   8      219.05      242.11      3.05 o
  -1   1   8       96.38       96.28      1.44 o
   0   1   8      195.32      203.21      2.41 o
   1   1   8       17.57       18.90      0.77 o
   2   1   8      588.15      585.00      6.80 o
   3   1   8        0.83        0.55      0.79 o
   4   1   8       18.78       19.42      1.50 o
   5   1   8       47.19       42.76      5.09 o
   6   1   8        1.89        2.63      2.96 o
  -6   2   8        0.30        0.00      2.69 o
  -5   2   8        8.99        3.18      2.09 o
  -4   2   8        7.68        3.92      0.95 o
  -3   2   8      216.72      224.71      3.47 o
  -2   2   8      257.70      259.00      3.43 o
  -1   2   8       90.43       94.42      1.64 o
   0   2   8        1.94        1.33      0.38 o
   1   2   8      906.20      910.32      9.75 o
   2   2   8        8.94        8.89      0.61 o
   3   2   8      514.83      473.56      5.72 o
   4   2   8       29.12       23.16      1.65 o
   5   2   8       64.52       65.42      5.94 o
   6   2   8       31.06       26.46      5.20 o
  -6   3   8        1.26        2.03      3.30 o
  -5   3   8        0.02        0.00      3.14 o
  -4   3   8       56.49       56.59      2.41 o
  -3   3   8      194.60      189.70      2.96 o
  -2   3   8      293.91      264.44      3.34 o
  -1   3   8        2.71        3.27      0.78 o
   0   3   8        0.76        1.24      0.52 o
   1   3   8       40.87       43.99      1.08 o
   2   3   8     1326.53     1330.54     13.18 o
   3   3   8       20.22       18.32      0.90 o
   4   3   8       54.47       58.11      2.92 o
   5   3   8        4.33        4.35      2.77 o
   6   3   8        0.05        3.10      5.31 o
  -6   4   8        0.02        1.88      3.15 o
  -5   4   8        6.06        9.67      2.38 o
  -4   4   8        3.11        1.34      0.94 o
  -3   4   8       85.65       88.00      1.99 o
  -2   4   8        3.64        1.00      0.42 o
  -1   4   8      429.14      428.24      5.29 o
   0   4   8      221.23      238.14      3.23 o
   1   4   8       73.54       54.92      1.46 o
   2   4   8      518.17      508.72      5.99 o
   3   4   8       25.32       16.54      0.99 o
   4   4   8       38.80       37.91      2.54 o
   5   4   8        0.71        0.00      1.97 o
  -6   5   8        0.40        0.17      3.44 o
  -5   5   8       25.09       33.08      3.37 o
  -4   5   8        4.29        5.37      1.08 o
  -3   5   8       61.68       59.96      1.78 o
  -2   5   8        4.86        4.18      0.66 o
  -1   5   8     1320.23     1247.94     17.53 o
   0   5   8        2.62        5.01      0.41 o
   1   5   8        7.18        4.63      0.79 o
   2   5   8      201.36      202.55      2.85 o
   3   5   8        3.14        2.08      0.61 o
   4   5   8      599.33      545.57     26.77 o
   5   5   8       17.27       21.84      3.11 o
  -6   6   8        3.19        0.00      2.74 o
  -5   6   8        1.08        0.43      1.96 o
  -4   6   8       31.18       32.16      1.80 o
  -3   6   8      241.55      245.13      3.63 o
  -2   6   8       31.94       34.96      1.38 o
  -1   6   8     1103.64     1097.95     11.94 o
   0   6   8       22.60       27.06      0.81 o
   1   6   8      127.27      141.12      2.45 o
   2   6   8       50.94       45.92      1.49 o
   3   6   8       65.15       72.29      2.30 o
   4   6   8       51.56       52.38      3.14 o
   5   6   8        2.07        2.73      2.68 o
  -6   7   8        1.13        6.55      4.09 o
  -5   7   8        8.48        7.87      2.35 o
  -4   7   8       38.88       44.84      3.47 o
  -3   7   8       42.76       41.25      1.29 o
  -2   7   8      174.41      178.43      2.93 o
  -1   7   8      275.51      255.42      3.48 o
   0   7   8      192.40      192.12      3.20 o
   1   7   8      441.19      414.57      5.84 o
   2   7   8      113.87       96.52      1.97 o
   3   7   8        9.04        9.45      1.50 o
   4   7   8       49.97       41.22      2.87 o
   5   7   8       85.56       96.44      4.63 o
  -5   8   8        0.24        0.00      2.27 o
  -4   8   8       29.29       20.07      2.54 o
  -3   8   8       71.23       68.83      2.45 o
  -2   8   8      334.58      326.90      4.50 o
  -1   8   8       12.34       10.72      0.88 o
   0   8   8      198.67      185.50      3.12 o
   1   8   8      471.00      484.62      7.58 o
   2   8   8       14.71       15.55      0.98 o
   3   8   8       43.46       42.45      1.80 o
   4   8   8        3.10        1.22      1.37 o
   5   8   8        0.23        0.00      1.73 o
  -5   9   8        0.22        0.00      2.00 o
  -4   9   8       11.84       13.97      2.33 o
  -3   9   8       37.07       43.47      2.29 o
  -2   9   8      201.06      195.74      3.52 o
  -1   9   8       41.51       45.87      1.29 o
   0   9   8      622.14      621.45      7.94 o
   1   9   8      128.93      129.68      3.11 o
   2   9   8      103.81       92.49      2.90 o
   3   9   8       52.05       55.68      1.99 o
   4   9   8       14.60       24.05      2.26 o
   5   9   8        9.65        9.57      2.15 o
  -5  10   8       28.23       27.53      3.31 o
  -4  10   8       14.82       16.12      2.50 o
  -3  10   8       14.47       10.56      1.84 o
  -2  10   8      117.70      121.84      2.84 o
  -1  10   8       34.36       27.84      1.17 o
   0  10   8      852.53      905.32     11.45 o
   1  10   8       15.03       14.80      1.50 o
   2  10   8       18.79       19.24      1.87 o
   3  10   8      106.66      101.95      3.61 o
   4  10   8       17.57       19.43      2.16 o
   5  10   8        8.89        7.19      2.17 o
  -5  11   8        0.07        0.42      2.66 o
  -4  11   8        1.34        2.24      1.89 o
  -3  11   8        2.70        2.77      1.48 o
  -2  11   8      116.31      122.65      3.06 o
  -1  11   8        0.32        0.81      0.60 o
   0  11   8       12.52       11.38      1.30 o
   1  11   8      130.28      135.56      3.88 o
   2  11   8        4.85        3.17      1.25 o
   3  11   8       19.38       19.82      1.83 o
   4  11   8        1.41        0.00      1.45 o
   5  11   8       30.51       34.12      3.11 o
  -5  12   8       14.68       10.50      2.64 o
  -4  12   8        0.63        0.00      1.89 o
  -3  12   8        0.35        0.00      1.64 o
  -2  12   8       38.79       41.13      1.91 o
  -1  12   8        7.29        8.98      0.91 o
   0  12   8      518.84      499.70      8.90 o
   1  12   8      115.40      120.47      6.37 o
   2  12   8       53.58       57.86      3.67 o
   3  12   8        5.74        4.40      0.88 o
   4  12   8       41.67       40.58      4.19 o
  -5  13   8        0.10        0.00      3.76 o
  -4  13   8       12.38        8.36      2.54 o
  -3  13   8       15.70       17.34      2.47 o
  -2  13   8        8.04        5.92      1.03 o
  -1  13   8       20.99       25.73      1.65 o
   0  13   8        9.39        6.99      1.01 o
   1  13   8       84.28       93.80     11.18 o
   2  13   8       84.05       90.83      4.62 o
   3  13   8        6.41        3.70      1.52 o
   4  13   8        1.97        2.30      1.55 o
  -4  14   8        5.72        9.06      2.52 o
  -3  14   8        0.43        1.61      1.68 o
  -2  14   8        0.02        0.00      0.99 o
  -1  14   8       41.76       37.08      2.15 o
   0  14   8        2.55        3.68      0.89 o
   1  14   8      172.37      160.58     12.13 o
   2  14   8        8.48       12.78      2.74 o
   3  14   8       12.80       12.53      2.02 o
   4  14   8       17.63       16.77      2.70 o
  -4  15   8       17.35       16.16      2.76 o
  -3  15   8        0.35        1.12      1.73 o
  -2  15   8        0.64        0.00      1.23 o
  -1  15   8       77.73       85.49      3.10 o
   0  15   8       27.46       29.53      2.43 o
   1  15   8       64.53       60.91      6.93 o
   2  15   8       71.31       81.41      9.63 o
   3  15   8       49.05       49.62      3.50 o
   4  15   8       14.81       20.18      2.84 o
  -4  16   8        2.16        1.73      2.41 o
  -3  16   8       12.37        7.81      2.08 o
  -2  16   8        0.03        0.00      1.61 o
  -1  16   8        7.03       10.33      1.53 o
   0  16   8        8.10        7.94      1.42 o
   1  16   8        0.01        1.31      1.89 o
   2  16   8       48.78       48.33      3.65 o
   3  16   8        6.99        6.24      1.92 o
  -3  17   8        0.17        0.59      1.73 o
  -2  17   8        0.29        0.00      1.46 o
  -1  17   8       20.17       15.88      2.14 o
   0  17   8       16.83       19.11      3.26 o
   1  17   8       11.82       11.20      1.95 o
   2  17   8        4.21        5.85      1.88 o
   3  17   8        0.60        0.39      1.57 o
  -3  18   8       13.21        7.46      2.24 o
  -2  18   8        1.61        3.05      1.64 o
  -1  18   8        0.87        0.30      1.50 o
   0  18   8        0.20        0.02      1.38 o
   1  18   8        6.48        9.28      2.02 o
   2  18   8       30.17       35.81      5.76 o
   3  18   8       29.94       32.10      8.19 o
  -2  19   8        0.33        1.85      1.74 o
  -1  19   8        3.55        2.14      1.62 o
   0  19   8        1.97        1.16      1.73 o
   1  19   8        0.44        0.00      1.50 o
   2  19   8        1.59        0.47      2.10 o
  -1  20   8        0.64        0.00      1.60 o
   0  20   8        4.71        4.11      1.92 o
   1  20   8        0.48        0.55      2.28 o
  -6   1   9        1.07        2.48      2.57 o
  -5   1   9        3.60        6.51      2.02 o
  -4   1   9       45.61       31.80      1.88 o
  -3   1   9        0.47        0.00      0.67 o
  -2   1   9        5.02        3.16      0.74 o
  -1   1   9      500.80      516.60      5.98 o
   0   1   9        4.14        5.99      0.54 o
   1   1   9      623.88      630.81      7.57 o
   2   1   9      170.16      185.50      4.95 o
   3   1   9      265.09      259.07      4.67 o
   4   1   9       33.44       37.53      3.25 o
   5   1   9        6.62        7.88      3.24 o
  -6   2   9       10.97       13.26      4.14 o
  -5   2   9        0.36        0.00      1.85 o
  -4   2   9        0.94        0.00      0.85 o
  -3   2   9       27.66       22.79      1.21 o
  -2   2   9       27.26       25.30      0.96 o
  -1   2   9      439.01      463.85      5.07 o
   0   2   9        5.53        8.47      0.54 o
   1   2   9       74.89       83.91      1.62 o
   2   2   9      102.46      102.40      2.01 o
   3   2   9      256.68      274.79      4.84 o
   4   2   9        4.24        1.75      1.61 o
   5   2   9        8.85        4.97      3.03 o
  -6   3   9        5.43        8.80      3.89 o
  -5   3   9        0.00        0.00      3.79 o
  -4   3   9        2.46        4.74      1.12 o
  -3   3   9        1.11        2.22      0.71 o
  -2   3   9      246.75      243.29      3.02 o
  -1   3   9       62.96       59.66      1.40 o
   0   3   9        4.29        3.64      0.51 o
   1   3   9       13.71       16.27      0.79 o
   2   3   9      910.03      897.92     11.15 o
   3   3   9       83.93       89.98      2.43 o
   4   3   9      113.98      124.17      7.63 o
   5   3   9        7.58        4.67      2.74 o
  -6   4   9       10.91        8.33      5.09 o
  -5   4   9       24.41       19.07      3.32 o
  -4   4   9        0.87        1.14      1.03 o
  -3   4   9       85.85       72.38      1.93 o
  -2   4   9      208.16      205.69      3.41 o
  -1   4   9        2.64        3.20      0.71 o
   0   4   9      633.59      686.71      7.73 o
   1   4   9        1.52        0.00      0.42 o
   2   4   9       26.86       25.13      1.31 o
   3   4   9       51.62       53.00      1.94 o
   4   4   9       57.70       60.29      5.21 o
   5   4   9       28.57       35.86      3.72 o
  -6   5   9        0.38        0.00      5.76 o
  -5   5   9        0.23        0.00      2.65 o
  -4   5   9        4.63        5.12      1.37 o
  -3   5   9       50.12       43.02      1.49 o
  -2   5   9      348.70      343.92      4.70 o
  -1   5   9      200.42      215.14      3.80 o
   0   5   9      108.89      126.71      1.89 o
   1   5   9       34.58       40.41      1.23 o
   2   5   9      177.06      148.43      2.69 o
   3   5   9        6.73        8.02      1.50 o
   4   5   9        2.45        5.98      4.43 o
   5   5   9       31.33       35.15      4.94 o
  -5   6   9        3.13        3.93      2.56 o
  -4   6   9        6.46        7.43      1.82 o
  -3   6   9       29.62       35.01      2.22 o
  -2   6   9        1.73        2.15      0.83 o
  -1   6   9       24.93       22.94      1.12 o
   0   6   9      143.13      153.92      2.35 o
   1   6   9       74.57       74.61      1.97 o
   2   6   9        0.75        0.20      0.64 o
   3   6   9       68.11       61.24      2.89 o
   4   6   9       14.58        4.75      2.38 o
   5   6   9       48.79       49.33      6.56 o
  -5   7   9       20.39       21.03      3.35 o
  -4   7   9        7.16        6.35      1.99 o
  -3   7   9        0.43        1.24      1.20 o
  -2   7   9      669.13      665.73      9.35 o
  -1   7   9      238.18      249.49      3.49 o
   0   7   9       18.68       17.49      0.77 o
   1   7   9      183.26      160.06      2.95 o
   2   7   9        6.75       11.46      0.92 o
   3   7   9       50.07       56.34      2.64 o
   4   7   9       16.39       17.64      2.06 o
   5   7   9       15.09       12.73      3.52 o
  -5   8   9        6.23        5.11      2.63 o
  -4   8   9       13.02       13.26      2.42 o
  -3   8   9       23.49       27.60      2.15 o
  -2   8   9        3.91        2.83      0.91 o
  -1   8   9      111.92      101.27      1.96 o
   0   8   9      220.28      237.74      3.53 o
   1   8   9      163.59      163.47      2.96 o
   2   8   9       38.07       34.13      1.55 o
   3   8   9       74.75       66.79      3.89 o
   4   8   9       29.96       41.06      2.83 o
   5   8   9        1.67        4.97      2.64 o
  -5   9   9        8.35        6.36      2.70 o
  -4   9   9       69.11       63.10      4.18 o
  -3   9   9       64.42       60.72      2.98 o
  -2   9   9        4.45        2.60      0.97 o
  -1   9   9      120.17      127.98      2.52 o
   0   9   9       10.72       12.80      0.94 o
   1   9   9        4.65        7.48      0.70 o
   2   9   9        8.67        8.15      0.89 o
   3   9   9        0.55        1.50      1.02 o
   4   9   9      151.64      164.10      6.25 o
   5   9   9       17.91       19.75      3.02 o
  -5  10   9        0.16        0.74      2.56 o
  -4  10   9        5.93        3.59      2.05 o
  -3  10   9        1.14        1.17      1.62 o
  -2  10   9       13.91       12.69      1.36 o
  -1  10   9       11.71        4.51      0.78 o
   0  10   9       20.33       13.14      0.93 o
   1  10   9       11.99        9.91      0.99 o
   2  10   9        0.98        1.47      0.62 o
   3  10   9       18.69       12.95      1.39 o
   4  10   9        5.22        5.90      1.67 o
   5  10   9        5.52       13.06      6.20 o
  -5  11   9        9.92        7.80      3.26 o
  -4  11   9       32.32       38.16      3.60 o
  -3  11   9       17.97       20.43      2.57 o
  -2  11   9       28.58       34.43      2.34 o
  -1  11   9        0.03        0.00      0.91 o
   0  11   9       10.27       12.04      1.19 o
   1  11   9        8.01        7.77      1.76 o
   2  11   9        0.51        0.00      1.40 o
   3  11   9        0.34        1.57      1.01 o
   4  11   9       23.37       23.65      2.29 o
  -4  12   9        0.03        5.31      2.32 o
  -3  12   9       76.28       68.00      4.69 o
  -2  12   9      120.81      114.37      3.52 o
  -1  12   9       75.10       73.42      3.16 o
   0  12   9        0.71        1.67      0.92 o
   1  12   9      120.78      131.28      6.03 o
   2  12   9        0.02        2.41      2.65 o
   3  12   9       35.60       36.52      4.19 o
   4  12   9        4.48        3.53      2.03 o
  -4  13   9        7.38        4.89      2.34 o
  -3  13   9       94.42       98.00      4.92 o
  -2  13   9        8.11        7.98      1.55 o
  -1  13   9       32.66       28.59      2.44 o
   0  13   9        0.87        0.00      0.94 o
   1  13   9        1.66        0.96      2.21 o
   2  13   9        9.66        9.33      3.50 o
   3  13   9       44.04       39.93      3.71 o
   4  13   9        2.63        2.53      2.29 o
  -4  14   9        2.31        1.97      2.18 o
  -3  14   9       39.07       39.38      3.36 o
  -2  14   9        7.01        4.86      2.46 o
  -1  14   9       37.44       36.27      2.64 o
   0  14   9       17.66       18.88      1.98 o
   1  14   9        4.22        2.71      1.26 o
   2  14   9        0.79        3.10      4.43 o
   3  14   9       85.61       84.31      4.02 o
   4  14   9        4.21        6.23      2.41 o
  -4  15   9        0.96        2.12      2.81 o
  -3  15   9        5.42        7.86      2.30 o
  -2  15   9        8.51        4.79      1.97 o
  -1  15   9       26.10       33.75      2.82 o
   0  15   9        2.55        2.67      1.65 o
   1  15   9       44.52       43.17      3.09 o
   2  15   9       25.32       19.48      7.09 o
   3  15   9        4.20        6.83      2.88 o
  -3  16   9        4.03        5.89      2.25 o
  -2  16   9        0.27        3.37      1.81 o
  -1  16   9        1.42        5.21      1.71 o
   0  16   9       45.06       45.22      3.56 o
   1  16   9        0.24        0.00      1.66 o
   2  16   9       18.72       27.45      7.31 o
   3  16   9        0.18        0.51      2.02 o
  -3  17   9        8.67       15.54      2.89 o
  -2  17   9       31.30       26.68      2.67 o
  -1  17   9        2.53        1.36      1.48 o
   0  17   9        0.00        0.00      1.61 o
   1  17   9        0.05        0.00      1.47 o
   2  17   9       56.70       55.79      9.74 o
   3  17   9        0.80        8.19      6.42 o
  -2  18   9        5.14        9.11      2.03 o
  -1  18   9        2.30        2.84      1.72 o
   0  18   9        1.11        0.30      2.80 o
   1  18   9        4.47        8.23      5.65 o
   2  18   9        0.56        2.04      1.50 o
  -2  19   9        3.67        8.89      2.47 o
  -1  19   9       11.43       13.04      2.29 o
   0  19   9        2.11        0.00      2.16 o
   1  19   9       11.31       12.13      2.49 o
   0  20   9        2.03        0.00      5.54 o
  -5   0  10        0.05        0.00      2.41 o
  -4   0  10       18.77       18.95      2.23 o
  -3   0  10      761.60      780.14     15.80 o
  -2   0  10       32.24       33.10      1.92 o
  -1   0  10      117.12      124.86      2.48 o
   0   0  10      339.71      359.62      6.57 o
   1   0  10       12.59        8.66      1.19 o
   2   0  10      646.57      608.97     17.52 o
   3   0  10      159.03      146.43      5.24 o
   4   0  10       21.20       20.15      5.09 o
   5   0  10       19.49       25.90      6.20 o
  -5   1  10        0.02        0.00      2.27 o
  -4   1  10       21.24       14.57      1.45 o
  -3   1  10        6.67        7.60      1.06 o
  -2   1  10       54.41       59.71      1.76 o
  -1   1  10       64.27       60.24      1.46 o
   0   1  10       32.04       32.61      1.24 o
   1   1  10        8.54        7.34      0.70 o
   2   1  10      145.63      144.60      4.01 o
   3   1  10       15.18       15.51      1.59 o
   4   1  10        1.44        0.80      2.27 o
   5   1  10       38.96       47.01      5.40 o
  -5   2  10        0.19        0.00      2.21 o
  -4   2  10        1.63        0.00      0.98 o
  -3   2  10       79.87       98.53      2.47 o
  -2   2  10      350.12      332.68      4.20 o
  -1   2  10       11.24       11.76      0.89 o
   0   2  10       59.71       53.46      1.63 o
   1   2  10        9.70       11.26      0.81 o
   2   2  10      336.09      315.45      6.64 o
   3   2  10       88.64       74.78      2.89 o
   4   2  10       84.92       80.99      6.40 o
   5   2  10       41.04       34.59      4.91 o
  -5   3  10       21.05       20.35      3.22 o
  -4   3  10       52.07       58.64      3.25 o
  -3   3  10       40.54       36.92      1.88 o
  -2   3  10       82.26       90.26      2.21 o
  -1   3  10       55.00       55.51      1.43 o
   0   3  10      601.45      609.49      6.83 o
   1   3  10      117.47      118.52      2.24 o
   2   3  10       74.95       77.18      2.26 o
   3   3  10      113.34      101.44      7.51 o
   4   3  10      183.57      226.85     10.10 o
   5   3  10        5.57       10.97      3.50 o
  -5   4  10        3.91        3.65      3.37 o
  -4   4  10       31.91       36.88      3.25 o
  -3   4  10        3.10        1.55      1.05 o
  -2   4  10      126.36      119.94      2.97 o
  -1   4  10        3.00        6.73      0.77 o
   0   4  10       14.69       12.75      0.73 o
   1   4  10       53.66       50.47      1.76 o
   2   4  10       16.84       24.08      1.18 o
   3   4  10        2.21        0.62      4.43 o
   4   4  10       51.47       55.63      5.42 o
   5   4  10        4.75        2.80      2.15 o
  -5   5  10        0.77        1.37      3.02 o
  -4   5  10       23.15       33.93      3.35 o
  -3   5  10       32.46       31.62      2.22 o
  -2   5  10      773.54      767.85     10.44 o
  -1   5  10      625.62      626.17      7.76 o
   0   5  10        5.46        5.75      0.58 o
   1   5  10      966.29      982.95     13.34 o
   2   5  10       18.45       14.09      1.21 o
   3   5  10       25.99       25.37      3.35 o
   4   5  10       35.48       33.86      4.20 o
   5   5  10       23.05       30.86      3.61 o
  -5   6  10        0.52        4.52      2.77 o
  -4   6  10        0.01        0.00      2.05 o
  -3   6  10        0.67        0.36      1.27 o
  -2   6  10       45.49       37.41      2.05 o
  -1   6  10      374.69      372.56      5.05 o
   0   6  10       31.94       27.65      1.01 o
   1   6  10       67.36       71.95      2.24 o
   2   6  10       14.85       11.23      1.25 o
   3   6  10      102.82      126.41      4.91 o
   4   6  10        9.76        9.24      4.54 o
   5   6  10        0.00        0.00      2.09 o
  -5   7  10       24.77       29.39      3.95 o
  -4   7  10       11.51        8.64      3.23 o
  -3   7  10        4.52        1.76      1.52 o
  -2   7  10        8.26        5.88      1.05 o
  -1   7  10      170.24      177.65      3.16 o
   0   7  10        0.81        1.43      0.50 o
   1   7  10      110.76      111.70      2.70 o
   2   7  10        0.02        0.35      0.85 o
   3   7  10      117.70      107.59      4.51 o
   4   7  10       26.20       31.66     11.73 o
   5   7  10        3.45        4.51      3.18 o
  -5   8  10        0.84        0.40      2.38 o
  -4   8  10        0.62        0.00      2.05 o
  -3   8  10       18.60       18.53      2.21 o
  -2   8  10        0.22        0.56      0.84 o
  -1   8  10      618.78      595.45     10.99 o
   0   8  10      310.35      319.05      4.81 o
   1   8  10       23.48       19.69      1.45 o
   2   8  10        5.81        5.61      1.10 o
   3   8  10       78.15       83.64      5.36 o
   4   8  10        1.02        2.80      5.20 o
  -5   9  10        3.39        3.09      2.56 o
  -4   9  10        0.20        1.74      2.33 o
  -3   9  10        7.95        9.89      1.85 o
  -2   9  10        0.05        0.00      0.88 o
  -1   9  10      133.39      133.76      3.35 o
   0   9  10      125.61      122.21      2.89 o
   1   9  10       14.63       11.85      1.14 o
   2   9  10        0.21        0.01      0.81 o
   3   9  10        1.39        0.63      2.21 o
   4   9  10        0.71        0.64      1.71 o
  -5  10  10        4.98        7.13      3.90 o
  -4  10  10        7.57       12.45      2.93 o
  -3  10  10        8.97       12.17      2.65 o
  -2  10  10       33.13       31.85      1.92 o
  -1  10  10       52.53       52.63      2.29 o
   0  10  10      478.19      489.77     10.22 o
   1  10  10        0.19        0.55      0.75 o
   2  10  10      123.48      117.89      3.53 o
   3  10  10        0.52        1.43      1.59 o
   4  10  10       20.98       26.36      2.82 o
  -4  11  10        0.11        1.62      2.23 o
  -3  11  10        0.25        0.27      1.81 o
  -2  11  10       54.80       51.14      2.63 o
  -1  11  10       15.57       21.48      1.98 o
   0  11  10       19.34       20.52      1.75 o
   1  11  10        4.54        1.80      0.80 o
   2  11  10       54.39       53.19      7.21 o
   3  11  10        2.73        3.58      1.73 o
   4  11  10        7.73       13.01      3.10 o
  -4  12  10        0.07        0.00      2.39 o
  -3  12  10        3.56        6.21      2.00 o
  -2  12  10       13.40       14.82      2.15 o
  -1  12  10        8.95       11.57      1.67 o
   0  12  10       44.81       46.94      3.07 o
   1  12  10        7.48        8.22      0.97 o
   2  12  10       52.79       49.59      5.87 o
   3  12  10       15.21       14.13      3.56 o
   4  12  10        0.49        3.28      2.77 o
  -4  13  10        0.44        0.87      2.37 o
  -3  13  10        9.34       10.89      2.29 o
  -2  13  10       22.23       19.07      3.39 o
  -1  13  10       46.42       60.32      3.31 o
   0  13  10      103.97       97.50      4.93 o
   1  13  10       54.96       51.96      4.19 o
   2  13  10       18.34       20.19      4.38 o
   3  13  10       20.99       23.21      2.48 o
  -4  14  10        2.32        2.28      4.24 o
  -3  14  10        2.42        2.34      2.01 o
  -2  14  10        0.01        0.00      1.52 o
  -1  14  10       76.30       84.72      3.95 o
   0  14  10       18.93       13.73      2.68 o
   1  14  10        1.03        1.47      0.88 o
   2  14  10       19.05       16.83      7.09 o
   3  14  10       11.07       14.51      2.13 o
  -3  15  10        0.21        3.77      2.51 o
  -2  15  10       14.03        9.80      2.23 o
  -1  15  10        5.48        7.83      2.50 o
   0  15  10        0.30        0.00      1.78 o
   1  15  10       74.46       81.43      8.86 o
   2  15  10        3.78        0.00      4.87 o
   3  15  10        3.53        2.66      1.99 o
  -3  16  10        7.87        6.47      2.65 o
  -2  16  10       11.87       17.29      2.58 o
  -1  16  10        7.47        8.08      3.87 o
   0  16  10        1.57        0.84      2.11 o
   1  16  10        0.17        0.00      1.45 o
   2  16  10       11.87        8.19      6.20 o
  -2  17  10       39.73       57.51      6.44 o
  -1  17  10       16.23       22.38      3.77 o
   0  17  10       11.97       16.10      4.10 o
   1  17  10        0.34        0.27      3.10 o
   2  17  10       24.54       13.28      7.09 o
  -2  18  10        2.86        3.29      3.43 o
  -1  18  10        3.86        2.88      2.86 o
   0  18  10        8.78       13.85      4.65 o
   1  18  10        1.92        0.06      2.88 o
  -1  19  10        0.16        0.00      4.87 o
   0  19  10        3.83        0.80      3.43 o
  -5   1  11        5.80        2.40      3.76 o
  -4   1  11        1.14        1.50      1.30 o
  -3   1  11        4.03        3.88      1.03 o
  -2   1  11       62.15       58.19      1.92 o
  -1   1  11       25.72       29.71      1.30 o
   0   1  11      346.79      361.81      5.53 o
   1   1  11      367.26      348.19      7.26 o
   2   1  11       13.12       11.36      1.49 o
   3   1  11      100.43      102.55      3.42 o
   4   1  11       28.37       24.24      4.07 o
   5   1  11        0.96        0.00      2.81 o
  -5   2  11        0.00        0.93      5.09 o
  -4   2  11        6.68        7.46      2.25 o
  -3   2  11        1.15        5.81      1.29 o
  -2   2  11      319.07      290.51      5.12 o
  -1   2  11        7.79        6.83      0.83 o
   0   2  11       96.23       90.06      2.29 o
   1   2  11      207.78      190.94      6.74 o
   2   2  11        5.28        5.05      1.31 o
   3   2  11       42.35       42.61      3.26 o
   4   2  11        2.80        2.57      2.65 o
   5   2  11        6.23        3.11      4.32 o
  -5   3  11        1.43        0.00      2.47 o
  -4   3  11        1.28        2.73      1.93 o
  -3   3  11        1.02        1.38      1.53 o
  -2   3  11        0.30        0.33      0.93 o
  -1   3  11      223.21      223.96      4.01 o
   0   3  11       40.10       41.19      1.31 o
   1   3  11       83.07       72.62      3.36 o
   2   3  11       18.94       14.77      1.69 o
   3   3  11        0.04        0.00      1.95 o
   4   3  11        4.39        3.04      2.55 o
   5   3  11       20.03       10.85      5.76 o
  -5   4  11        2.46        5.20      2.88 o
  -4   4  11       10.17       13.68      2.60 o
  -3   4  11        9.85        6.63      1.39 o
  -2   4  11       46.47       55.60      2.25 o
  -1   4  11      204.75      216.41      3.93 o
   0   4  11       33.97       33.31      1.82 o
   1   4  11        6.73        8.98      1.03 o
   2   4  11       91.41       93.76      4.36 o
   3   4  11       14.21       12.41      2.82 o
   4   4  11        3.91        7.97      3.13 o
   5   4  11       42.89       43.86      5.64 o
  -5   5  11       12.83       20.94      3.81 o
  -4   5  11        0.24        0.00      2.02 o
  -3   5  11       38.55       27.37      2.37 o
  -2   5  11        0.41        0.00      0.86 o
  -1   5  11       85.20       81.62      3.56 o
   0   5  11        1.07        2.13      0.90 o
   1   5  11       49.11       40.83      1.93 o
   2   5  11       15.46       13.01      2.54 o
   3   5  11        0.05        0.00      2.04 o
   4   5  11        6.60        5.58      2.87 o
  -5   6  11        0.12        1.14      2.57 o
  -4   6  11        0.00        0.00      2.64 o
  -3   6  11       30.37       28.35      2.77 o
  -2   6  11        3.86        5.27      1.24 o
  -1   6  11       62.35       68.56      2.49 o
   0   6  11        6.62        9.40      1.24 o
   1   6  11       34.87       30.75      1.92 o
   2   6  11      166.30      152.53      6.97 o
   3   6  11        5.64        2.97      3.21 o
   4   6  11       65.93       79.13      6.37 o
  -5   7  11        8.69       12.58      3.30 o
  -4   7  11        1.56        5.59      2.52 o
  -3   7  11        4.75        7.17      2.02 o
  -2   7  11        1.61        0.00      1.07 o
  -1   7  11      136.93      139.95      3.20 o
   0   7  11       16.34       27.16      2.31 o
   1   7  11       40.69       33.98      1.95 o
   2   7  11        3.25        1.31      3.21 o
   3   7  11       17.69       14.91      2.91 o
   4   7  11       81.34      104.29      7.04 o
  -5   8  11        0.07        2.66      5.98 o
  -4   8  11       21.54       25.21      3.42 o
  -3   8  11        0.74        0.00      2.49 o
  -2   8  11        7.51        8.29      1.40 o
  -1   8  11       16.04       19.69      1.51 o
   0   8  11       72.16       59.70      3.23 o
   1   8  11       18.15       13.29      1.32 o
   2   8  11        0.39        0.00      1.58 o
   3   8  11       22.36       18.65      2.95 o
   4   8  11        9.75       14.27      2.45 o
  -4   9  11       10.08       12.46      3.09 o
  -3   9  11        4.91        4.01      2.19 o
  -2   9  11       86.33       82.75      3.26 o
  -1   9  11        0.30        1.08      0.96 o
   0   9  11       20.09       25.39      2.28 o
   1   9  11        6.58        7.59      1.39 o
   2   9  11        1.64        0.00      1.58 o
   3   9  11       52.40       62.77      4.76 o
   4   9  11       37.90       35.43      3.30 o
  -4  10  11        8.82       14.56      3.38 o
  -3  10  11        0.23        1.34      2.76 o
  -2  10  11        2.57        3.34      2.55 o
  -1  10  11       78.10       81.95      5.06 o
   0  10  11        4.44        4.95      1.59 o
   1  10  11       35.07       21.74      1.61 o
   2  10  11       36.87       25.80      2.53 o
   3  10  11        0.70        1.24      1.96 o
   4  10  11        9.71       13.34      3.22 o
  -4  11  11       10.75       17.04      3.28 o
  -3  11  11        2.43        1.79      2.00 o
  -2  11  11       33.74       33.90      3.18 o
  -1  11  11        6.85        7.43      4.67 o
   0  11  11       32.04       33.80      3.08 o
   1  11  11        5.73        4.21      1.15 o
   2  11  11       31.76       33.08      4.35 o
   3  11  11       65.31       64.29      4.69 o
   4  11  11        0.10        0.20      2.31 o
  -4  12  11        0.57        2.08      2.55 o
  -3  12  11        2.23        0.50      2.65 o
  -2  12  11        0.01        0.00      1.72 o
  -1  12  11       16.16       21.43      2.93 o
   0  12  11        0.81        0.64      1.76 o
   1  12  11       67.70       70.46      3.83 o
   2  12  11        4.92        8.19      1.37 o
   3  12  11       58.63       69.57      4.69 o
  -3  13  11        0.56        0.00      3.80 o
  -2  13  11        0.04        1.46      1.90 o
  -1  13  11        9.39       11.03      6.75 o
   0  13  11       14.22       11.47      2.35 o
   1  13  11        0.20        0.00      1.39 o
   2  13  11        1.41        0.62      5.42 o
   3  13  11       12.59       21.14      6.42 o
  -3  14  11       18.87       21.46      3.34 o
  -2  14  11        2.71        0.00      2.65 o
  -1  14  11        1.65        0.00      2.33 o
   0  14  11        0.44        0.00      2.00 o
   1  14  11        0.91        0.43      5.09 o
   2  14  11       41.67       34.32      8.19 o
   3  14  11        1.40        3.10      1.77 o
  -3  15  11        2.07        7.43      3.47 o
  -2  15  11        7.51        4.88      3.43 o
  -1  15  11       11.43       12.69      4.87 o
   0  15  11       17.21       14.84      6.09 o
   1  15  11        0.20        0.20      1.46 o
   2  15  11       15.77       22.36      7.75 o
  -2  16  11        0.04        1.95      2.90 o
  -1  16  11        4.04        4.25      2.90 o
   0  16  11        3.23        8.56      2.88 o
   1  16  11        7.69        4.59      5.20 o
  -2  17  11        0.00        0.00      5.98 o
  -1  17  11        6.48        7.97      4.98 o
   0  17  11       43.28       56.59      4.89 o
   1  17  11       10.22        9.74      2.30 o
   0  18  11        1.24        0.00      5.76 o
  -5   0  12        2.25        2.59      3.32 o
  -4   0  12       33.22       36.97      7.75 o
  -3   0  12      128.03      142.59     11.51 o
  -2   0  12       25.31       11.73      4.87 o
  -1   0  12       11.02        9.09      2.45 o
   0   0  12      569.53      624.71     18.53 o
   1   0  12       65.03       63.94      4.87 o
   2   0  12       79.26       77.44      4.63 o
   3   0  12       10.52       14.17      4.21 o
   4   0  12       43.47       59.78      8.41 o
  -5   1  12        1.07        0.06      2.12 o
  -4   1  12       24.12       20.77      3.22 o
  -3   1  12        1.47        4.16      2.31 o
  -2   1  12       12.21       11.35      3.12 o
  -1   1  12        6.51        6.96      1.79 o
   0   1  12       78.14       85.07      3.68 o
   1   1  12      114.85      115.42      4.00 o
   2   1  12       19.54       22.20      2.09 o
   3   1  12        3.70        5.58      2.49 o
   4   1  12       25.35       24.88      4.38 o
  -5   2  12        5.70       10.80      3.81 o
  -4   2  12       30.14       42.41      4.22 o
  -3   2  12       85.89       80.69      4.00 o
  -2   2  12        8.53        7.21      1.41 o
  -1   2  12      378.76      353.01      8.33 o
   0   2  12      191.37      186.64      5.47 o
   1   2  12       18.92       20.22      2.17 o
   2   2  12        6.14        4.41      2.82 o
   3   2  12        1.19        0.00      2.07 o
   4   2  12        0.46        0.00      2.55 o
  -5   3  12        8.73       18.31      6.53 o
  -4   3  12        0.39        2.81      2.38 o
  -3   3  12       91.61       89.57      3.33 o
  -2   3  12       72.78       71.76      2.49 o
  -1   3  12        3.46        4.26      0.91 o
   0   3  12       21.37       27.87      2.26 o
   1   3  12       70.52       62.16      3.64 o
   2   3  12        0.04        0.00      2.01 o
   3   3  12       22.00       20.74      5.31 o
   4   3  12       28.41       37.43      7.20 o
  -5   4  12        0.03        0.00      2.82 o
  -4   4  12       21.35       26.61      3.52 o
  -3   4  12       12.46        9.75      1.76 o
  -2   4  12        7.29        8.26      2.08 o
  -1   4  12        5.30        7.72      1.01 o
   0   4  12       33.89       34.33      2.06 o
   1   4  12       50.48       45.07     10.74 o
   2   4  12        0.46        0.07      1.92 o
   3   4  12        9.75        8.38      2.87 o
   4   4  12        0.57        1.00      3.21 o
  -4   5  12        3.31        2.87      2.91 o
  -3   5  12        0.10        0.00      1.82 o
  -2   5  12      108.93      108.30      3.13 o
  -1   5  12       33.08       31.50      2.16 o
   0   5  12      125.36      113.60      4.16 o
   1   5  12        1.24        0.27      2.07 o
   2   5  12        0.21        0.26      1.96 o
   3   5  12       67.78       84.92      6.14 o
   4   5  12        7.72        5.89      3.28 o
  -4   6  12        0.02        0.00      3.92 o
  -3   6  12        3.77        4.01      1.90 o
  -2   6  12       18.95       18.08      1.58 o
  -1   6  12        0.58        2.41      1.14 o
   0   6  12       35.59       36.18      2.60 o
   1   6  12       38.15       47.35      4.46 o
   2   6  12       42.00       55.41      4.73 o
   3   6  12       22.84       19.97      3.40 o
   4   6  12        0.34        2.15      2.82 o
  -4   7  12        9.21       10.36      4.13 o
  -3   7  12       21.48       22.74      2.99 o
  -2   7  12       44.99       36.52      2.26 o
  -1   7  12       25.69       26.71      2.51 o
   0   7  12      133.11      128.87      4.57 o
   1   7  12       11.71       11.04      3.32 o
   2   7  12        0.39        0.00      2.01 o
   3   7  12        4.27        1.48      2.32 o
   4   7  12        9.35       10.25      3.15 o
  -4   8  12        2.00        0.00      2.23 o
  -3   8  12        0.48        0.00      1.72 o
  -2   8  12      101.12       90.69      4.30 o
  -1   8  12      143.61      147.67      5.19 o
   0   8  12      108.89      107.18      4.38 o
   1   8  12        1.79        3.84      2.08 o
   2   8  12       37.82       44.92     11.18 o
   3   8  12        0.22        0.00      1.91 o
   4   8  12        3.08        1.00      3.05 o
  -4   9  12       12.64       17.59      3.19 o
  -3   9  12        2.36        1.07      2.24 o
  -2   9  12        0.74        0.00      1.53 o
  -1   9  12        0.01        0.00      1.54 o
   0   9  12        0.53        0.00      1.72 o
   1   9  12        0.50        1.77      1.76 o
   2   9  12       55.52       62.36      4.49 o
   3   9  12        0.21        3.03      2.33 o
   4   9  12        4.23        7.53      3.32 o
  -4  10  12        0.74        0.20      2.59 o
  -3  10  12        0.08        0.43      2.17 o
  -2  10  12        2.39        0.00      2.17 o
  -1  10  12      129.90      141.24      6.41 o
   0  10  12        0.88        3.08      1.57 o
   1  10  12        0.29        0.00      1.59 o
   2  10  12       32.59       44.42      3.84 o
   3  10  12       31.55       35.47      8.52 o
  -4  11  12        1.12       14.17      7.31 o
  -3  11  12        4.46        1.20      2.17 o
  -2  11  12        0.50        0.00      2.68 o
  -1  11  12       27.70       28.68      3.52 o
   0  11  12       18.43       22.89      2.96 o
   1  11  12       22.53       24.25      2.95 o
   2  11  12        2.02        0.60      1.88 o
   3  11  12        1.12        1.70      2.02 o
  -3  12  12        0.43        0.34      2.25 o
  -2  12  12        0.52        0.00      2.65 o
  -1  12  12        5.69        5.22      2.77 o
   0  12  12        3.00        1.58      3.28 o
   1  12  12       30.88       27.93      3.23 o
   2  12  12        0.06        2.23      1.88 o
   3  12  12       24.59       22.64      2.99 o
  -3  13  12        1.51        1.64      3.32 o
  -2  13  12        0.07        0.00      3.99 o
  -1  13  12        0.50        0.94      2.65 o
   0  13  12        6.75        7.89      2.65 o
   1  13  12       44.52       50.87      3.67 o
   2  13  12        2.19        4.04      1.89 o
  -3  14  12        2.29        7.09      5.76 o
  -2  14  12       22.33       25.81      7.75 o
  -1  14  12        3.22        0.00      2.62 o
   0  14  12        0.46        2.29      2.21 o
   1  14  12        1.39        0.00      1.87 o
  -2  15  12       35.04       40.84      7.20 o
  -1  15  12        1.79        6.24      2.74 o
   0  15  12        5.61        3.36      2.62 o
   1  15  12       10.60       12.88      2.68 o
  -1  16  12        0.08        0.00      2.74 o
   0  16  12        4.23        6.73      2.70 o
   1  16  12       15.14       15.40      2.66 o
  -4   1  13        5.03        8.14      3.40 o
  -3   1  13        1.06        2.82      2.13 o
  -2   1  13       16.06       13.58      2.50 o
  -1   1  13        0.69        1.29      1.78 o
   0   1  13      214.39      190.86      5.82 o
   1   1  13        0.04        2.76      1.36 o
   2   1  13       21.75       18.61      3.36 o
   3   1  13       21.15       19.64      3.43 o
   4   1  13        3.17        2.32      2.82 o
  -4   2  13        0.78        0.00      3.26 o
  -3   2  13        7.92        3.55      2.30 o
  -2   2  13        5.00        7.86      2.00 o
  -1   2  13        8.89       10.32      2.21 o
   0   2  13       19.90       18.78      2.47 o
   1   2  13      174.08      185.74      8.82 o
   2   2  13       61.30       62.74      5.40 o
   3   2  13       15.19       15.40      3.43 o
   4   2  13        7.09        5.89      5.98 o
  -4   3  13        0.15        0.82      2.41 o
  -3   3  13        7.59       14.18      2.73 o
  -2   3  13        0.09        0.00      1.61 o
  -1   3  13       91.72       93.97      4.92 o
   0   3  13       93.29       81.32      4.30 o
   1   3  13       59.11       50.27      4.73 o
   2   3  13       65.50       73.38      5.94 o
   3   3  13        6.94        7.75      2.82 o
   4   3  13        2.18        1.20      2.86 o
  -4   4  13        2.63        1.82      3.69 o
  -3   4  13        2.20        8.19      2.54 o
  -2   4  13        0.20        0.48      1.66 o
  -1   4  13       82.55       71.12      4.43 o
   0   4  13        0.56        1.04      2.42 o
   1   4  13       22.41       18.15      4.98 o
   2   4  13       10.90        8.97      2.82 o
   3   4  13        0.81        1.99      2.45 o
   4   4  13       27.44       31.04      5.42 o
  -4   5  13        0.04        0.00      2.58 o
  -3   5  13        1.47        1.41      2.04 o
  -2   5  13       25.55       25.44      2.87 o
  -1   5  13       28.55       32.53      3.20 o
   0   5  13        2.89        6.20      4.43 o
   1   5  13       15.64       10.03      3.76 o
   2   5  13        9.05       10.37      4.76 o
   3   5  13        3.51        2.70      4.43 o
   4   5  13       21.57       18.78      4.15 o
  -4   6  13        3.83        0.00      3.10 o
  -3   6  13        4.74        5.92      2.22 o
  -2   6  13        3.47        5.09      2.45 o
  -1   6  13      140.16      132.73      6.03 o
   0   6  13       18.50       16.73      3.76 o
   1   6  13       46.23       46.66      4.62 o
   2   6  13        6.12        6.06      2.55 o
   3   6  13        0.49        0.83      2.33 o
  -4   7  13        6.15        7.47      3.21 o
  -3   7  13       10.40       13.23      2.80 o
  -2   7  13        1.06        0.00      2.71 o
  -1   7  13       18.96       25.89      3.88 o
   0   7  13        2.58        5.31      2.54 o
   1   7  13       25.02       28.69      4.21 o
   2   7  13       10.26       13.26      3.54 o
   3   7  13       24.49       33.66      5.54 o
  -4   8  13        0.41        0.00      5.31 o
  -3   8  13        0.17        1.40      3.23 o
  -2   8  13       44.50       54.97      4.98 o
  -1   8  13        0.06        0.44      2.50 o
   0   8  13       26.60       28.12      3.72 o
   1   8  13        5.38        0.00      2.08 o
   2   8  13       36.57       30.68      7.75 o
   3   8  13        5.06        3.25      2.99 o
  -3   9  13       13.09       16.18      3.83 o
  -2   9  13       32.63       38.55      4.21 o
  -1   9  13        0.19        0.37      2.43 o
   0   9  13       10.36       11.40      3.10 o
   1   9  13        0.70        0.00      2.17 o
   2   9  13        0.19        0.00      1.98 o
   3   9  13       52.56       50.45      4.95 o
  -3  10  13       19.04       17.46      4.34 o
  -2  10  13       15.40       15.12      3.28 o
  -1  10  13       17.29       22.67      3.38 o
   0  10  13        1.54        3.13      2.38 o
   1  10  13        2.92        2.58      2.55 o
   2  10  13        0.50        0.00      1.91 o
   3  10  13        7.19        7.74      2.73 o
  -3  11  13       12.54        2.75      8.52 o
  -2  11  13        9.19        5.63      3.19 o
  -1  11  13        3.95        0.18      2.17 o
   0  11  13       32.29       38.10      4.54 o
   1  11  13        6.23        6.33      2.77 o
   2  11  13        9.90       11.58      2.79 o
  -3  12  13       10.93       15.72      6.86 o
  -2  12  13        5.71        7.32      3.52 o
  -1  12  13        6.62        4.30      2.95 o
   0  12  13        1.98        7.57      6.53 o
   1  12  13        1.93        0.00      2.44 o
   2  12  13       22.93       24.75      4.10 o
  -2  13  13        5.06        6.66      3.40 o
  -1  13  13       16.36       16.45      3.59 o
   0  13  13        3.97        1.33      2.66 o
   1  13  13       16.43       31.00      3.99 o
   2  13  13       12.66        6.86      2.44 o
  -2  14  13        7.14       10.41      6.42 o
  -1  14  13        4.67        6.10      3.03 o
   0  14  13        4.57        3.99      3.32 o
   1  14  13        9.60       15.28      3.32 o
  -1  15  13        4.30        0.00      6.20 o
   0  15  13        6.55       10.41      3.54 o
  -4   0  14       61.54       66.35     10.85 o
  -3   0  14        3.92        5.37      3.24 o
  -2   0  14        7.07        0.66      3.99 o
  -1   0  14       24.32       19.26      5.54 o
   0   0  14       59.54       51.59      7.31 o
   1   0  14       24.77       20.59      5.76 o
   2   0  14       12.64       11.07      4.43 o
   3   0  14       15.78       15.28      4.87 o
  -4   1  14        0.02        0.00      2.55 o
  -3   1  14        8.59        7.24      2.54 o
  -2   1  14        7.87       11.36      5.87 o
  -1   1  14       26.30       30.38      4.41 o
   0   1  14        0.50        1.74      2.42 o
   1   1  14        0.51        0.07      2.65 o
   2   1  14        0.20        2.47      2.42 o
   3   1  14        2.15        0.04      2.45 o
  -4   2  14       10.62       11.68      3.11 o
  -3   2  14        5.52        8.04      2.50 o
  -2   2  14       10.02        8.86      4.65 o
  -1   2  14        0.16        0.00      2.23 o
   0   2  14       31.94       34.70      4.51 o
   1   2  14       18.17       22.16      3.90 o
   2   2  14       10.92       13.46      3.28 o
   3   2  14        0.07        0.00      3.65 o
  -4   3  14        0.88        1.28      2.77 o
  -3   3  14        0.33        5.56      3.36 o
  -2   3  14        0.09        0.00      2.71 o
  -1   3  14        4.27        0.66      2.71 o
   0   3  14       10.90       14.03      3.50 o
   1   3  14        3.66        4.31      2.78 o
   2   3  14        9.56       15.01      4.65 o
   3   3  14       32.20       33.37      4.63 o
  -4   4  14        0.60        0.00      2.47 o
  -3   4  14        0.05        2.52      3.03 o
  -2   4  14        2.00        0.00      2.65 o
  -1   4  14        2.98        4.69      3.32 o
   0   4  14        0.57        0.00      2.49 o
   1   4  14       52.56       53.67      5.37 o
   2   4  14        0.30        1.34      3.65 o
   3   4  14        0.49        0.00      2.27 o
  -3   5  14       33.21       32.94      5.39 o
  -2   5  14        0.00        0.00      2.66 o
  -1   5  14        6.27        5.87      2.97 o
   0   5  14      141.94      137.55      7.71 o
   1   5  14       31.73       28.23      5.09 o
   2   5  14        0.08        1.35      2.54 o
   3   5  14        0.81        1.88      2.87 o
  -3   6  14        1.76        0.00      2.87 o
  -2   6  14        5.00        9.31      3.35 o
  -1   6  14        0.17        2.62      2.71 o
   0   6  14        0.06        2.95      2.70 o
   1   6  14        0.67        0.00      2.38 o
   2   6  14        4.57        4.51      2.54 o
   3   6  14       11.56       12.04      3.44 o
  -3   7  14        0.02        1.88      3.43 o
  -2   7  14        3.42        0.00      2.96 o
  -1   7  14       21.69       23.15      5.76 o
   0   7  14        0.44        0.00      2.38 o
   1   7  14        0.04        0.00      4.43 o
   2   7  14        7.12       18.89      3.60 o
   3   7  14       12.78       14.70      3.65 o
  -3   8  14        3.80        3.76      4.43 o
  -2   8  14        4.41        2.65      2.98 o
  -1   8  14       34.85       33.27      4.57 o
   0   8  14        2.86        0.00      2.45 o
   1   8  14        0.41        3.74      2.45 o
   2   8  14        9.09        2.94      2.74 o
  -3   9  14        1.55        4.65      4.65 o
  -2   9  14        6.58        7.75      4.43 o
  -1   9  14        0.60        0.00      2.71 o
   0   9  14       31.68       32.77      4.36 o
   1   9  14        1.15        0.00      2.55 o
   2   9  14        9.96        8.84      3.02 o
  -2  10  14        0.69        2.66      3.99 o
  -1  10  14        5.97        0.00      2.66 o
   0  10  14        0.00        1.85      2.45 o
   1  10  14       24.91       22.27      5.20 o
   2  10  14        0.71        1.27      2.45 o
  -2  11  14        4.96        2.44      3.99 o
  -1  11  14        2.29        6.03      3.07 o
   0  11  14       12.68       10.88      3.25 o
   1  11  14        9.93       11.41      4.65 o
  -1  12  14        0.87        3.76      3.54 o
   0  12  14        0.57        3.10      3.32 o
   1  12  14        0.28        0.09      2.55 o
   0  13  14       11.99        8.86      3.76 o
  -3   1  15        4.06        8.79      4.32 o
  -2   1  15        0.02        2.75      2.87 o
  -1   1  15       24.44       25.65      5.20 o
   0   1  15       16.21       19.12      5.65 o
   1   1  15       10.39        5.74      2.89 o
   2   1  15       48.27       43.86      5.07 o
  -3   2  15        3.76        0.00      3.13 o
  -2   2  15        4.60        3.05      3.05 o
  -1   2  15       29.13       30.37      4.77 o
   0   2  15       12.04       19.55     10.41 o
   1   2  15        0.01        0.14      2.58 o
   2   2  15        0.00        0.61      2.71 o
  -3   3  15        1.21        0.43      3.18 o
  -2   3  15        3.20        5.89      3.18 o
  -1   3  15       21.03       23.56      4.19 o
   0   3  15        3.81        1.99      5.54 o
   1   3  15        4.55        3.56      2.89 o
   2   3  15        6.55        7.69      7.75 o
  -3   4  15        3.60       10.16      3.78 o
  -2   4  15       14.44       13.05      3.83 o
  -1   4  15        8.29        3.41      5.65 o
   0   4  15       16.28       16.93      3.66 o
   1   4  15       98.79      104.62     11.07 o
   2   4  15        6.85        6.45      3.18 o
  -3   5  15        3.11        1.60      3.23 o
  -2   5  15        5.36        8.19      3.60 o
  -1   5  15        2.75        3.91      2.65 o
   0   5  15       23.80       19.31      3.83 o
   1   5  15       11.95        8.62      3.19 o
   2   5  15       13.84       15.35      3.62 o
  -2   6  15       45.07       46.48      5.90 o
  -1   6  15        3.09        2.49      3.43 o
   0   6  15        3.99        7.27      3.14 o
   1   6  15       15.18       15.45      3.77 o
   2   6  15        0.00        2.08      2.74 o
  -2   7  15        0.01        0.00      3.08 o
  -1   7  15       31.24       39.52      5.14 o
   0   7  15       49.95       59.18     13.28 o
   1   7  15        3.24        1.99      2.61 o
   2   7  15        0.47        0.75      2.82 o
  -2   8  15        0.46        2.66      3.03 o
  -1   8  15        3.41        3.00      3.08 o
   0   8  15        6.91        9.64      3.40 o
   1   8  15        0.36        0.00      2.54 o
  -2   9  15        0.28        3.54      4.21 o
  -1   9  15        9.58       11.83      3.62 o
   0   9  15       38.43       42.51      5.12 o
   1   9  15        0.35        0.00      2.50 o
  -1  10  15       22.36       24.48      9.30 o
   0  10  15        4.39       13.31      3.52 o
   1  10  15        0.26        1.34      2.68 o
  -2   0  16        2.12        1.55      4.65 o
  -1   0  16        0.06        0.00      3.76 o
   0   0  16        0.06        0.00      3.99 o
   1   0  16       11.71        7.75      5.09 o
  -2   1  16        0.66        0.61      3.05 o
  -1   1  16        0.01        0.00      4.76 o
   0   1  16        0.46        0.00      2.66 o
   1   1  16        8.15       12.95      3.76 o
  -2   2  16        3.96        4.18      3.50 o
  -1   2  16        2.08        0.00      2.77 o
   0   2  16        2.42        0.00      2.86 o
   1   2  16       15.23       15.87      3.81 o
  -2   3  16        1.33        1.23      3.12 o
  -1   3  16        1.58        0.00      3.76 o
   0   3  16       10.18        7.38      3.65 o
   1   3  16        4.53       13.19      3.68 o
  -2   4  16        2.65        3.35      3.24 o
  -1   4  16        0.09        0.00      3.03 o
   0   4  16        3.70        2.33      3.03 o
   1   4  16       17.50       14.16      6.64 o
  -1   5  16        9.12        6.29      3.50 o
   0   5  16        2.61        0.10      2.82 o
   1   5  16        0.17        1.07      3.03 o
  -1   6  16        6.90        5.74      3.30 o
   0   6  16        0.04        0.00      2.77 o
   1   6  16        0.03        3.29      2.85 o
  -1   7  16        0.00        0.00      4.21 o
   0   7  16        3.29        1.18      3.03 o
 
